# Supplementary material for: 5-Fluoro-2-(4-iodo­phen­yl)-3-methyl­sulfinyl-1-benzofuran
Source: Acta Crystallogr Sect E Struct Rep Online. 2009 Aug 8;65(Pt 9):o2115. doi: 10.1107/S1600536809030992 (PMC2970055; doi:10.1107/S1600536809030992)
Supplement: Supplementary file 2 [file e-65-o2115-Isup2.hkl]

# 
# h,k,l, Fc-squared, Fo-squared, sigma(Fo-squared) and status flag 
# 
data_I
_shelx_title ' 09ZA IN P-1' 
_shelx_refln_list_code          4 
_shelx_F_calc_maximum      181.12 
_exptl_crystal_F_000       388.00 
_reflns_d_resolution_high  0.7829 
 
loop_ 
 _symmetry_equiv_pos_as_xyz 
 'x, y, z' 
 '-x, -y, -z' 
 
_cell_length_a     8.8989 
_cell_length_b     9.2370 
_cell_length_c    10.3357 
_cell_angle_alpha 105.579 
_cell_angle_beta  115.302 
_cell_angle_gamma 101.671 
 
_shelx_F_squared_multiplier     1.000 
 
loop_ 
 _refln_index_h 
 _refln_index_k 
 _refln_index_l 
 _refln_F_squared_calc 
 _refln_F_squared_meas 
 _refln_F_squared_sigma 
 _refln_observed_status 
   1   0   0      695.76      682.33     12.16 o 
   2   0   0     5269.39     5313.36     47.10 o 
   3   0   0     5300.49     5216.73     48.43 o 
   4   0   0     2861.29     2808.77     44.62 o 
   5   0   0      624.59      595.64     12.51 o 
   6   0   0        4.29       -2.52      3.61 o 
   7   0   0      320.77      346.02     14.90 o 
   8   0   0      169.64      185.81     12.10 o 
   9   0   0       79.55       77.96     14.12 o 
  -9   1   0        6.56        5.12     12.28 o 
  -8   1   0      611.86      636.83     21.71 o 
  -7   1   0     1586.32     1590.71     34.10 o 
  -6   1   0      906.69      957.03     23.58 o 
  -5   1   0     1630.48     1614.16     21.99 o 
  -4   1   0     5930.90     5846.13     54.69 o 
  -3   1   0     1730.78     1724.82     15.95 o 
  -2   1   0      370.08      386.71      8.79 o 
  -1   1   0     2094.89     2118.12     24.02 o 
   1   1   0    19736.43    19703.42    275.01 o 
   2   1   0      375.27      372.01      9.55 o 
   3   1   0     1102.31     1099.29     15.66 o 
   4   1   0      644.57      660.24     12.67 o 
   5   1   0     1910.15     1962.63     26.61 o 
   6   1   0      735.90      751.28     21.00 o 
   7   1   0       24.44       21.88      7.37 o 
   8   1   0      111.05      130.70     10.48 o 
   9   1   0      312.76      374.45     27.32 o 
 -10   2   0      158.13      190.30     19.64 o 
  -9   2   0      277.42      274.88     14.77 o 
  -8   2   0      587.05      590.17     20.80 o 
  -7   2   0     1580.03     1650.25     34.34 o 
  -6   2   0      407.22      405.36     18.11 o 
  -5   2   0      114.12      120.74      7.12 o 
  -4   2   0      491.24      533.88     13.89 o 
  -3   2   0     2799.82     2949.30     34.43 o 
  -2   2   0     1628.25     1655.74     18.16 o 
  -1   2   0      915.92      988.04     14.15 o 
   0   2   0       78.00       99.60      3.36 o 
   1   2   0     2998.80     2922.07     28.83 o 
   2   2   0     5145.68     5006.51     47.17 o 
   3   2   0     1960.21     2043.66     25.15 o 
   4   2   0      708.35      738.30     14.32 o 
   5   2   0     1068.83     1072.29     19.08 o 
   6   2   0      933.47      943.14     24.58 o 
   7   2   0      341.86      336.67     15.17 o 
   8   2   0      232.35      285.75     22.41 o 
 -10   3   0      203.53      225.59     20.87 o 
  -9   3   0        6.56       -2.97      5.99 o 
  -8   3   0      244.42      250.85     13.10 o 
  -7   3   0       36.38       40.03      6.33 o 
  -6   3   0     1773.19     1768.51     37.29 o 
  -5   3   0     3027.42     2954.93     33.45 o 
  -4   3   0     1418.68     1383.30     18.81 o 
  -3   3   0      813.34      857.90     12.97 o 
  -2   3   0     6157.47     6241.08    162.71 o 
  -1   3   0     7728.29     7673.97     85.63 o 
   0   3   0     1536.85     1591.97     26.24 o 
   1   3   0       78.95       65.45      4.14 o 
   2   3   0     9046.26     9333.15     90.65 o 
   3   3   0     2014.81     2074.10     27.68 o 
   4   3   0       17.87       20.44      3.88 o 
   5   3   0      458.32      492.67     13.81 o 
   6   3   0      509.78      534.16     18.55 o 
   7   3   0       86.11       85.60     10.44 o 
   8   3   0        1.73      -11.97     10.13 o 
 -10   4   0       51.61       62.52      8.67 o 
  -9   4   0      783.33      791.11     25.37 o 
  -8   4   0      818.85      850.38     32.38 o 
  -7   4   0       31.39       36.98      6.16 o 
  -6   4   0      997.19      958.52     38.06 o 
  -5   4   0     7582.61     7735.42     72.90 o 
  -4   4   0     2549.38     2463.75     29.10 o 
  -3   4   0      532.72      559.78     12.24 o 
  -2   4   0     4921.36     4549.13     84.18 o 
  -1   4   0     2921.10     2650.34     50.95 o 
   0   4   0     3725.00     3883.57     38.42 o 
   1   4   0       47.05       66.00      3.82 o 
   2   4   0     1001.37      957.60     21.12 o 
   3   4   0     1179.03     1189.13     19.76 o 
   4   4   0      703.80      665.24     26.01 o 
   5   4   0       59.96       57.02      5.32 o 
   6   4   0        3.40       -4.68      5.67 o 
 -10   5   0       48.41       51.06     14.27 o 
  -9   5   0      646.03      632.07     32.53 o 
  -8   5   0      583.01      605.82     21.05 o 
  -7   5   0      436.66      466.81     17.23 o 
  -6   5   0      846.52      839.66     16.54 o 
  -5   5   0      758.35      732.56     18.36 o 
  -4   5   0     2968.64     3064.74     35.17 o 
  -3   5   0      637.00      646.56     11.96 o 
  -2   5   0      130.95      150.04      7.96 o 
  -1   5   0     2597.10     2332.36     54.63 o 
   0   5   0     1191.21     1059.16     22.83 o 
   1   5   0     1304.67     1336.61     30.85 o 
   2   5   0      250.79      281.17     12.13 o 
   3   5   0      908.83      839.09     22.09 o 
   4   5   0      990.34      914.04     32.23 o 
   5   5   0     1231.66     1230.48     43.58 o 
   6   5   0        0.12      -12.89      8.59 o 
 -10   6   0        5.19       -1.68      7.67 o 
  -9   6   0       18.85       16.19      6.62 o 
  -8   6   0      557.93      573.40     20.35 o 
  -7   6   0      737.61      739.40     32.84 o 
  -6   6   0      476.55      496.33     12.86 o 
  -5   6   0      184.83      195.57      7.70 o 
  -4   6   0      494.47      461.00     15.40 o 
  -3   6   0     3463.40     3366.78    109.57 o 
  -2   6   0     1426.53     1384.30     28.40 o 
  -1   6   0      196.37      193.63     11.36 o 
   0   6   0     2921.48     2847.03     45.97 o 
   1   6   0     1620.19     1590.83     38.98 o 
   2   6   0      179.12      179.06     10.27 o 
   3   6   0       98.34       93.53      7.65 o 
   4   6   0     1095.22     1047.14     32.07 o 
   5   6   0       55.09       50.03     11.36 o 
  -9   7   0       31.34       36.83     10.44 o 
  -8   7   0        0.72        8.90      7.67 o 
  -7   7   0      637.80      636.57     32.84 o 
  -6   7   0     2559.07     2681.53     46.53 o 
  -5   7   0      359.19      396.51     15.26 o 
  -4   7   0      339.32      332.21     13.94 o 
  -3   7   0     2932.90     2790.08     47.41 o 
  -2   7   0     2940.23     2805.95     63.23 o 
  -1   7   0        6.25        6.29     10.44 o 
   0   7   0      699.56      670.45     20.62 o 
   1   7   0      861.53      830.10     39.59 o 
   2   7   0      178.46      182.54     10.92 o 
   3   7   0       16.63       15.54      5.15 o 
   4   7   0       18.90       19.73     18.72 o 
   5   7   0       17.44        2.46     10.44 o 
  -9   8   0      303.45      307.54     23.33 o 
  -8   8   0       12.62        4.30      7.98 o 
  -7   8   0      956.25     1032.82     45.12 o 
  -6   8   0      549.04      559.55     19.53 o 
  -5   8   0      994.13      987.27     26.62 o 
  -4   8   0      247.76      228.47     12.30 o 
  -3   8   0      135.11      130.59     11.82 o 
  -2   8   0      274.87      307.32     14.37 o 
  -1   8   0     1287.14     1256.91     31.33 o 
   0   8   0      418.20      391.57     30.85 o 
   1   8   0       92.46       75.28      8.39 o 
   2   8   0      808.15      762.85     24.60 o 
   3   8   0      393.88      414.90     18.10 o 
   4   8   0      109.88       91.24     18.42 o 
  -8   9   0       29.49        8.29     11.05 o 
  -7   9   0      164.22      153.77     18.72 o 
  -6   9   0      502.50      505.68     19.84 o 
  -5   9   0      738.02      729.61     24.18 o 
  -4   9   0      972.31      908.58     27.03 o 
  -3   9   0       33.18       20.13      5.73 o 
  -2   9   0      366.73      324.37     16.34 o 
  -1   9   0      744.13      732.95     24.47 o 
   0   9   0      924.65      934.41     33.15 o 
   1   9   0        4.39       -2.29      5.89 o 
   2   9   0      597.20      592.02     22.83 o 
  -7  10   0      126.26      158.68     19.64 o 
  -6  10   0       15.07       24.34      9.51 o 
  -5  10   0      705.84      728.40     25.58 o 
  -4  10   0     1049.38     1066.50     31.59 o 
  -3  10   0      140.17      127.74     14.27 o 
  -2  10   0      123.55      123.30     11.35 o 
  -1  10   0      527.33      515.41     21.65 o 
   0  10   0      187.23      189.19     19.49 o 
   1  10   0       16.33       -4.70     13.50 o 
  -6  11   0        1.07        1.33      7.88 o 
  -5  11   0       57.88       56.34      9.36 o 
  -4  11   0      199.62      254.89     15.41 o 
  -3  11   0      328.00      328.80     18.09 o 
  -2  11   0        9.53       -3.76      6.98 o 
   1 -11   1      196.24      228.37     16.42 o 
   2 -11   1      734.63      709.20     26.53 o 
   3 -11   1      228.22      217.94     14.45 o 
   4 -11   1        6.26       12.63     14.27 o 
   5 -11   1      409.45      429.87     20.28 o 
   6 -11   1      483.12      512.03     31.92 o 
  -2 -10   1      629.30      595.32     23.90 o 
  -1 -10   1      536.76      487.25     21.06 o 
   0 -10   1       12.01       13.14      6.27 o 
   1 -10   1      113.88      132.48     10.84 o 
   2 -10   1      608.02      604.79     23.16 o 
   3 -10   1      293.38      311.04     16.36 o 
   4 -10   1      130.74      128.21     10.89 o 
   5 -10   1       11.08        6.13      6.08 o 
   6 -10   1      250.58      280.47     15.33 o 
   7 -10   1      268.79      309.08     26.40 o 
  -3  -9   1        0.83       -0.97      6.24 o 
  -2  -9   1      166.82      160.35     11.32 o 
  -1  -9   1      187.16      188.00     12.32 o 
   0  -9   1      792.25      752.49     24.98 o 
   1  -9   1        9.15       19.80      5.90 o 
   2  -9   1        2.89       11.46      5.44 o 
   3  -9   1     1292.72     1243.01     32.27 o 
   4  -9   1      757.92      756.03     24.04 o 
   5  -9   1      168.05      187.55     12.16 o 
   6  -9   1       14.62        6.42     11.20 o 
   7  -9   1      495.86      501.83     31.31 o 
   8  -9   1      698.09      726.20     38.98 o 
  -4  -8   1      136.46      138.14     23.33 o 
  -3  -8   1      255.38      219.14     12.90 o 
  -2  -8   1      112.52      115.03      9.43 o 
  -1  -8   1      261.19      262.58     13.53 o 
   0  -8   1      615.59      585.70     20.15 o 
   1  -8   1     2286.80     2164.64     42.72 o 
   2  -8   1        7.12       14.43      5.01 o 
   3  -8   1      478.67      445.72     17.24 o 
   4  -8   1     1992.42     2004.39     39.72 o 
   5  -8   1     1372.82     1405.08     32.37 o 
   6  -8   1       16.22        8.43      9.67 o 
   7  -8   1      632.07      678.93     35.30 o 
   8  -8   1      237.26      261.50     22.10 o 
   9  -8   1      207.77      220.38     21.18 o 
  -5  -7   1        8.73      -11.05      8.59 o 
  -4  -7   1       84.73       72.90      7.87 o 
  -3  -7   1     1028.90     1034.53     27.75 o 
  -2  -7   1      875.05      825.95     24.02 o 
  -1  -7   1       24.60       24.28      6.91 o 
   0  -7   1     1961.70     1949.16     37.61 o 
   1  -7   1     2104.83     2106.94     52.79 o 
   2  -7   1      499.58      483.22     16.86 o 
   3  -7   1       10.66       13.83      5.83 o 
   4  -7   1     1112.30     1105.55     26.32 o 
   5  -7   1      867.67      923.45     28.08 o 
   6  -7   1      504.94      514.66     17.46 o 
   7  -7   1       73.02       93.31     13.50 o 
   8  -7   1      235.99      260.58     19.95 o 
   9  -7   1       24.97       11.36     10.74 o 
  -5  -6   1        0.77       -7.37      7.06 o 
  -4  -6   1      209.66      187.00     10.83 o 
  -3  -6   1      575.37      543.98     18.35 o 
  -2  -6   1     1584.39     1497.97     31.58 o 
  -1  -6   1      245.93      236.44     11.14 o 
   0  -6   1      114.51      122.91      8.17 o 
   1  -6   1      319.20      307.26     12.37 o 
   2  -6   1     2080.52     2053.05     47.57 o 
   3  -6   1     1178.55     1139.99     25.06 o 
   4  -6   1      925.56      945.86     16.79 o 
   5  -6   1      937.72      967.42     21.64 o 
   6  -6   1     2453.41     2491.12     34.08 o 
   7  -6   1     1456.54     1478.34     33.47 o 
   8  -6   1       35.69       31.53      6.83 o 
   9  -6   1      987.39     1024.20     29.83 o 
  -7  -5   1       53.88       32.84     12.89 o 
  -6  -5   1      225.68      231.43     19.34 o 
  -5  -5   1      518.68      511.65     26.40 o 
  -4  -5   1       56.24       67.14      6.25 o 
  -3  -5   1       17.61        8.29      5.52 o 
  -2  -5   1     2096.58     2114.18     36.30 o 
  -1  -5   1     4014.59     3845.33     55.86 o 
   0  -5   1      796.72      705.46     17.52 o 
   1  -5   1      570.99      569.81     15.43 o 
   2  -5   1     2959.72     2726.06     29.76 o 
   3  -5   1     6811.12     6578.00     92.50 o 
   4  -5   1      475.32      468.15     12.71 o 
   5  -5   1      381.58      377.12     10.54 o 
   6  -5   1     1602.87     1598.51     33.64 o 
   7  -5   1     1122.68     1122.40     29.93 o 
   8  -5   1      242.04      240.35     12.91 o 
   9  -5   1      123.16      133.48     10.74 o 
  -8  -4   1       65.90       87.48     15.65 o 
  -7  -4   1      129.68      166.66     11.94 o 
  -6  -4   1      184.33      173.17     11.28 o 
  -5  -4   1      363.20      371.32     13.76 o 
  -4  -4   1     2510.05     2571.42     33.04 o 
  -3  -4   1       96.55      104.21      5.29 o 
  -2  -4   1      471.92      461.16      9.92 o 
  -1  -4   1     8541.41     8942.40     91.52 o 
   0  -4   1     6949.15     6945.37    133.21 o 
   1  -4   1      345.40      371.59     10.97 o 
   2  -4   1     4971.69     4977.07     66.73 o 
   3  -4   1     3637.39     3547.26     48.70 o 
   4  -4   1      488.20      510.89     11.97 o 
   5  -4   1       67.82       72.99      5.87 o 
   6  -4   1      216.32      195.65      6.21 o 
   7  -4   1      681.83      709.26     21.55 o 
   8  -4   1      358.21      364.73     16.04 o 
   9  -4   1       74.88       64.46     12.58 o 
  -8  -3   1      549.78      596.71     26.55 o 
  -7  -3   1      730.60      767.00     23.66 o 
  -6  -3   1       74.85       64.26     10.59 o 
  -5  -3   1     3993.44     4004.62     58.50 o 
  -4  -3   1     1244.94     1210.26     19.28 o 
  -3  -3   1      244.52      242.30      7.14 o 
  -2  -3   1      377.89      473.45      9.31 o 
  -1  -3   1       10.47       13.20      3.38 o 
   0  -3   1     3302.12     3209.87     54.33 o 
   1  -3   1     5452.74     5341.39     76.59 o 
   2  -3   1      208.68      246.07      6.15 o 
   3  -3   1      297.60      304.56      7.42 o 
   4  -3   1     1524.24     1586.55     22.93 o 
   5  -3   1     1433.83     1447.30     17.56 o 
   6  -3   1      479.56      486.58     16.12 o 
   7  -3   1      104.16      111.44     11.36 o 
   8  -3   1     1292.21     1365.43     33.10 o 
   9  -3   1      327.66      286.37     23.63 o 
  -9  -2   1      129.65      136.53     12.37 o 
  -8  -2   1      106.50      116.79     14.58 o 
  -7  -2   1      247.82      247.98     23.94 o 
  -6  -2   1      484.63      540.94     17.90 o 
  -5  -2   1      118.60      120.77      5.68 o 
  -4  -2   1     2171.03     2149.55     26.52 o 
  -3  -2   1     2733.65     2631.96     28.83 o 
  -2  -2   1     4789.29     4918.44     48.80 o 
  -1  -2   1     1065.31     1104.48     13.20 o 
   0  -2   1     5099.98     5121.12     46.49 o 
   1  -2   1    12277.78    12067.38    106.08 o 
   2  -2   1     6060.96     6035.58     53.62 o 
   3  -2   1       22.25       32.23      2.73 o 
   4  -2   1     3133.07     3143.64     28.95 o 
   5  -2   1     2295.27     2217.08     28.42 o 
   6  -2   1     1026.16     1053.04     25.04 o 
   7  -2   1       72.10       71.61      8.03 o 
   8  -2   1      145.65      155.61     16.57 o 
   9  -2   1      422.78      410.37     27.93 o 
  -9  -1   1       65.83       89.30     10.09 o 
  -8  -1   1        5.78       -0.99      5.63 o 
  -7  -1   1      616.44      609.52     20.03 o 
  -6  -1   1     1167.90     1077.57     25.25 o 
  -5  -1   1     2451.65     2405.47     32.03 o 
  -4  -1   1      320.03      349.95      8.07 o 
  -3  -1   1     7625.86     7664.22     67.38 o 
  -2  -1   1    14392.13    13614.35    150.15 o 
  -1  -1   1     2026.71     2036.97     19.51 o 
   0  -1   1      838.84      857.98      9.38 o 
   1  -1   1    14930.30    14383.15    226.36 o 
   2  -1   1     9100.68     9003.62    128.96 o 
   3  -1   1      600.67      611.39     10.60 o 
   4  -1   1      253.75      243.66      7.30 o 
   5  -1   1     3097.63     3001.66     79.10 o 
   6  -1   1      262.70      275.51     12.58 o 
   7  -1   1      202.89      191.48     19.49 o 
   8  -1   1        0.52       -7.98      8.59 o 
   9  -1   1        4.38        3.99     10.44 o 
  -9   0   1      675.23      707.58     46.81 o 
  -8   0   1        1.48        3.68     15.65 o 
  -7   0   1      442.65      428.77     16.46 o 
  -6   0   1     2485.69     2379.99     40.58 o 
  -5   0   1      883.25      866.21     14.07 o 
  -4   0   1     1007.56     1094.66     14.85 o 
  -3   0   1     5457.56     5559.13    101.93 o 
  -2   0   1     8090.24     8012.76    126.92 o 
  -1   0   1     3536.84     3525.93     33.22 o 
   0   0   1       25.97       38.98      2.76 o 
   1   0   1      417.43      426.97      7.73 o 
   2   0   1     9406.33     9575.67     81.67 o 
   3   0   1     2808.68     2727.18     42.87 o 
   4   0   1       33.39       30.80      3.50 o 
   5   0   1       27.16       35.83      4.13 o 
   6   0   1      805.39      840.65     22.32 o 
   7   0   1      741.32      767.32     22.94 o 
   8   0   1      243.95      248.00     21.18 o 
   9   0   1       10.11       31.61     12.89 o 
 -10   1   1      357.68      358.18     19.95 o 
  -9   1   1      305.12      297.16     15.27 o 
  -8   1   1      508.48      490.81     18.63 o 
  -7   1   1      188.90      182.67     10.52 o 
  -6   1   1      582.59      634.86     18.32 o 
  -5   1   1     1189.92     1248.32     17.20 o 
  -4   1   1      773.80      711.78     10.70 o 
  -3   1   1      243.10      250.85     11.09 o 
  -2   1   1      133.78      139.07      3.43 o 
  -1   1   1      989.53     1124.90     20.26 o 
   0   1   1     5544.98     5652.37     77.42 o 
   1   1   1     4962.68     5205.94     46.78 o 
   2   1   1      201.66      162.18      5.27 o 
   3   1   1     6474.54     6676.86     62.48 o 
   4   1   1     2786.75     2787.23     33.44 o 
   5   1   1      196.93      192.81      7.83 o 
   6   1   1     1448.41     1537.74     32.51 o 
   7   1   1      771.93      865.24     37.45 o 
   8   1   1       86.64      108.65     16.27 o 
 -10   2   1       50.67       45.09     18.88 o 
  -9   2   1      177.25      158.56     17.03 o 
  -8   2   1      459.44      490.85     18.29 o 
  -7   2   1     2302.04     2305.35     58.32 o 
  -6   2   1      103.71      109.93      8.14 o 
  -5   2   1     2769.52     2840.50     25.10 o 
  -4   2   1     4008.52     3887.41     38.21 o 
  -3   2   1     6918.61     7002.10    146.41 o 
  -2   2   1      370.01      372.87      6.87 o 
  -1   2   1     3553.86     3841.39     35.79 o 
   0   2   1    18387.40    18106.05    148.22 o 
   1   2   1     1928.81     1954.22     27.19 o 
   2   2   1      632.23      663.51     11.97 o 
   3   2   1      837.86      814.62     14.69 o 
   4   2   1     1074.89     1112.26     19.12 o 
   5   2   1       45.09       43.82      4.77 o 
   6   2   1      382.86      354.91     14.81 o 
   7   2   1      206.55      232.04     19.95 o 
   8   2   1       73.61       91.77     15.65 o 
 -10   3   1       64.18       82.44     15.81 o 
  -9   3   1       10.85       -1.13      5.53 o 
  -8   3   1     1054.30      993.59     26.91 o 
  -7   3   1     2974.02     2895.97     52.33 o 
  -6   3   1     1141.18     1159.23     25.80 o 
  -5   3   1      787.15      739.64     12.91 o 
  -4   3   1     7089.66     6979.22     63.90 o 
  -3   3   1     5257.51     5439.94    125.28 o 
  -2   3   1     1105.27     1120.08     14.69 o 
  -1   3   1      512.75      467.19      8.06 o 
   0   3   1     2271.88     2129.54     23.79 o 
   1   3   1     4932.51     5103.06     56.00 o 
   2   3   1     1653.60     1716.79     49.16 o 
   3   3   1       38.17       49.10      4.42 o 
   4   3   1      326.60      349.59     10.68 o 
   5   3   1     1219.79     1263.16     23.02 o 
   6   3   1      132.57      159.30     15.96 o 
   7   3   1      137.58      124.92     16.27 o 
 -10   4   1      257.34      290.42     15.96 o 
  -9   4   1       55.41       56.71      7.87 o 
  -8   4   1      605.42      613.70     20.72 o 
  -7   4   1     1512.24     1451.11     52.33 o 
  -6   4   1     1151.66     1138.79     29.62 o 
  -5   4   1        5.74        9.30      2.51 o 
  -4   4   1      821.09      891.91     14.87 o 
  -3   4   1      885.53      865.24     24.31 o 
  -2   4   1     4026.54     4163.58     47.26 o 
  -1   4   1      357.76      351.01      7.29 o 
   0   4   1       44.85       46.53      3.38 o 
   1   4   1     1198.42     1054.60     37.69 o 
   2   4   1     4087.60     4069.84     44.69 o 
   3   4   1     1341.58     1378.28     27.59 o 
   4   4   1      456.07      476.04     16.71 o 
   5   4   1      913.97      971.11     20.61 o 
   6   4   1      589.31      654.37     31.92 o 
 -10   5   1      211.80      209.27     13.67 o 
  -9   5   1        5.32       -5.06      6.29 o 
  -8   5   1      724.87      726.48     22.98 o 
  -7   5   1        3.53        1.05      4.14 o 
  -6   5   1     1827.17     1837.03     53.10 o 
  -5   5   1     4519.24     4505.16     92.01 o 
  -4   5   1      787.82      778.53     14.30 o 
  -3   5   1     2670.21     2720.48     31.10 o 
  -2   5   1     3347.09     3272.97     34.78 o 
  -1   5   1     3111.07     3225.67     60.16 o 
   0   5   1       29.10       28.18      4.66 o 
   1   5   1     1250.85     1235.99     26.80 o 
   2   5   1     1324.41     1319.44     28.87 o 
   3   5   1      524.35      570.73     18.56 o 
   4   5   1        1.23       17.96      4.99 o 
   5   5   1      238.72      220.68     16.57 o 
 -10   6   1      225.41      232.36     14.43 o 
  -9   6   1     1425.11     1436.99     35.86 o 
  -8   6   1       46.02       43.87     11.51 o 
  -7   6   1      232.95      226.67     12.01 o 
  -6   6   1      257.80      258.22      9.05 o 
  -5   6   1     5267.86     5119.76     54.23 o 
  -4   6   1     1815.55     1797.70     44.97 o 
  -3   6   1       77.19       79.43      7.15 o 
  -2   6   1     1266.75     1255.54     27.75 o 
  -1   6   1     1832.06     1761.29     47.57 o 
   0   6   1      444.11      460.90     16.36 o 
   1   6   1      102.14       90.52      8.24 o 
   2   6   1      382.69      374.49     14.96 o 
   3   6   1      163.51      159.54      9.98 o 
   4   6   1      133.75      130.45     10.13 o 
 -10   7   1       71.67       89.62     15.65 o 
  -9   7   1      704.52      755.05     38.37 o 
  -8   7   1      833.75      830.55     39.59 o 
  -7   7   1        5.51       19.03      8.59 o 
  -6   7   1       61.60       59.55      6.98 o 
  -5   7   1       85.75       93.19      8.33 o 
  -4   7   1     2638.97     2629.99     45.75 o 
  -3   7   1     1348.41     1265.11     29.75 o 
  -2   7   1      110.37      116.37      8.85 o 
  -1   7   1      160.55      176.38     10.61 o 
   0   7   1     2368.93     2242.58     42.95 o 
   1   7   1      424.66      434.55     17.23 o 
   2   7   1      153.46      138.91      9.87 o 
   3   7   1      270.20      260.10     13.67 o 
   4   7   1      577.80      580.40     28.85 o 
  -9   8   1       15.17       27.32      9.82 o 
  -8   8   1      627.09      654.37     35.91 o 
  -7   8   1      512.91      535.29     31.92 o 
  -6   8   1      158.41      151.35     10.60 o 
  -5   8   1       58.06       60.19      9.21 o 
  -4   8   1      275.10      293.38     14.30 o 
  -3   8   1     1924.10     1789.07     64.61 o 
  -2   8   1     1520.30     1517.88     35.48 o 
  -1   8   1      437.74      415.59     17.35 o 
   0   8   1      771.39      768.62     24.60 o 
   1   8   1     1380.69     1313.16     33.71 o 
   2   8   1       63.92       63.33      7.70 o 
   3   8   1      145.87      163.37     11.57 o 
  -8   9   1       96.46      128.30     17.80 o 
  -7   9   1     1032.72     1054.61     49.11 o 
  -6   9   1      723.18      754.34     25.00 o 
  -5   9   1      106.85       97.83     12.12 o 
  -4   9   1      452.90      450.05     19.14 o 
  -3   9   1     1302.92     1308.65     34.17 o 
  -2   9   1      333.09      342.74     16.77 o 
  -1   9   1       17.24       11.28      6.03 o 
   0   9   1      143.70      144.40     11.19 o 
   1   9   1       63.96       72.14      9.13 o 
   2   9   1       32.07       19.12      8.59 o 
  -7  10   1      298.68      362.48     30.08 o 
  -6  10   1      278.56      276.54     15.85 o 
  -5  10   1      215.64      250.02     14.60 o 
  -4  10   1       17.81       12.03      6.75 o 
  -3  10   1       33.16       34.80      8.04 o 
  -2  10   1      210.37      190.17     13.10 o 
  -1  10   1      436.98      440.38     20.37 o 
   0  10   1       36.89       28.55     11.97 o 
  -5  11   1      324.72      302.82     17.55 o 
  -4  11   1      436.59      412.47     20.19 o 
  -3  11   1       13.32       11.06      7.30 o 
   0 -11   2      360.23      360.44     18.70 o 
   1 -11   2      217.76      230.05     14.89 o 
   2 -11   2       12.09       12.05      5.90 o 
   3 -11   2      172.85      165.50     13.11 o 
   4 -11   2      254.74      278.21     24.09 o 
   5 -11   2      134.65      135.12     12.24 o 
   6 -11   2      137.57      153.75     13.76 o 
  -2 -10   2       74.25       73.09      8.55 o 
  -1 -10   2       17.19       13.71      6.47 o 
   0 -10   2      103.80      107.88     10.01 o 
   1 -10   2      782.04      747.79     30.08 o 
   2 -10   2      140.63      164.37     11.65 o 
   3 -10   2       96.61       97.85      9.59 o 
   4 -10   2        2.13        9.11      5.73 o 
   5 -10   2     1243.21     1369.66     35.86 o 
   6 -10   2      585.96      634.83     23.58 o 
   7 -10   2      119.87      142.72     18.42 o 
  -4  -9   2       29.69       22.41     12.58 o 
  -3  -9   2       50.36       59.26      9.51 o 
  -2  -9   2      395.18      425.89     21.64 o 
  -1  -9   2     1049.96      998.73     29.18 o 
   0  -9   2        0.03        6.51      7.83 o 
   1  -9   2      919.94      882.04     26.53 o 
   2  -9   2     2818.81     2509.17     64.30 o 
   3  -9   2       86.30       87.85      8.74 o 
   4  -9   2      343.61      358.92     16.08 o 
   5  -9   2      192.40      209.85     12.97 o 
   6  -9   2      858.39      930.97     27.49 o 
   7  -9   2       27.32       29.77     10.13 o 
   8  -9   2        1.74        3.38     11.97 o 
  -5  -8   2      231.83      260.89     23.02 o 
  -4  -8   2      206.53      227.38     12.61 o 
  -3  -8   2       56.58       51.28     13.04 o 
  -2  -8   2      967.78      913.12     26.74 o 
  -1  -8   2      780.44      801.16     24.20 o 
   0  -8   2      180.90      184.42     10.97 o 
   1  -8   2      177.40      191.33     11.45 o 
   2  -8   2      514.22      474.56     17.60 o 
   3  -8   2     1464.39     1492.01     33.37 o 
   4  -8   2      156.23      146.50     11.20 o 
   5  -8   2       94.37       97.41     10.44 o 
   6  -8   2      114.44      107.54      9.37 o 
   7  -8   2      473.93      550.33     30.69 o 
   8  -8   2      286.35      314.30     23.33 o 
  -6  -7   2      504.91      459.78     29.16 o 
  -5  -7   2      718.79      729.88     37.14 o 
  -4  -7   2       10.34       -5.83      5.07 o 
  -3  -7   2       55.90       55.57      6.90 o 
  -2  -7   2      165.64      158.32     14.58 o 
  -1  -7   2      534.34      527.53     18.00 o 
   0  -7   2      961.11      940.88     24.24 o 
   1  -7   2     1162.83     1140.32     26.53 o 
   2  -7   2        6.78       17.91      4.91 o 
   3  -7   2     1824.64     1699.91     33.67 o 
   4  -7   2     2298.93     2239.53     40.42 o 
   5  -7   2      244.64      266.09     12.39 o 
   6  -7   2        0.50       -0.09      4.37 o 
   7  -7   2      840.35      902.07     38.06 o 
   8  -7   2      638.71      622.76     31.92 o 
  -7  -6   2        8.45        3.99      9.51 o 
  -6  -6   2      219.74      237.26     19.34 o 
  -5  -6   2       98.61      112.64     13.50 o 
  -4  -6   2     1980.64     1957.29     50.64 o 
  -3  -6   2      378.94      376.40     14.86 o 
  -2  -6   2      206.57      201.67     10.31 o 
  -1  -6   2      387.49      395.23     18.42 o 
   0  -6   2     4470.26     4591.17     71.98 o 
   1  -6   2     3031.81     2739.14    125.99 o 
   2  -6   2      290.73      311.48     31.77 o 
   3  -6   2     1059.95      973.33     17.01 o 
   4  -6   2     3717.97     3611.87     91.97 o 
   5  -6   2     2046.99     2088.57     29.80 o 
   6  -6   2       56.65       53.34      6.78 o 
   7  -6   2      215.14      229.89     12.69 o 
   8  -6   2      664.32      742.77     34.07 o 
   9  -6   2       94.77       85.63     14.43 o 
  -7  -5   2      316.80      335.17     23.63 o 
  -6  -5   2      793.89      793.41     34.99 o 
  -5  -5   2        0.01       -8.29      5.52 o 
  -4  -5   2     1174.69     1190.89     26.18 o 
  -3  -5   2     3720.89     3561.23     51.89 o 
  -2  -5   2      732.36      701.84     18.09 o 
  -1  -5   2      665.26      717.04     17.92 o 
   0  -5   2     2322.31     2246.10     35.28 o 
   1  -5   2     4887.12     4920.89     47.53 o 
   2  -5   2       32.57       25.44      3.41 o 
   3  -5   2      160.68      175.94      6.54 o 
   4  -5   2      386.60      357.13     10.00 o 
   5  -5   2      821.61      794.48     16.13 o 
   6  -5   2      837.65      838.82     14.52 o 
   7  -5   2        1.10       -6.64      4.76 o 
   8  -5   2       33.13       51.26     10.74 o 
   9  -5   2      136.37      146.71     17.50 o 
  -8  -4   2       12.05        0.27      6.93 o 
  -7  -4   2      771.76      799.81     30.69 o 
  -6  -4   2      261.32      292.57     13.55 o 
  -5  -4   2      327.25      320.37     13.22 o 
  -4  -4   2       86.17      100.14     11.74 o 
  -3  -4   2     1181.16     1186.15     20.23 o 
  -2  -4   2     1951.85     1885.07     23.05 o 
  -1  -4   2     2044.71     2132.69     23.90 o 
   0  -4   2      507.09      567.84     15.99 o 
   1  -4   2      742.35      753.79     17.44 o 
   2  -4   2     2906.17     2893.06     31.36 o 
   3  -4   2     1555.07     1513.82     22.65 o 
   4  -4   2      125.37      129.31      5.83 o 
   5  -4   2     1042.48     1043.49     15.48 o 
   6  -4   2     1445.79     1432.21     19.69 o 
   7  -4   2      676.50      669.23     21.06 o 
   8  -4   2        1.79      -11.51      7.67 o 
   9  -4   2      557.32      559.53     32.23 o 
  -9  -3   2      141.23      184.60     13.67 o 
  -8  -3   2        0.21       11.79      5.97 o 
  -7  -3   2        5.16        1.87      5.07 o 
  -6  -3   2      939.74      935.82     24.30 o 
  -5  -3   2      902.14      935.57     16.80 o 
  -4  -3   2      868.78      806.20     20.79 o 
  -3  -3   2       98.99       96.50      4.42 o 
  -2  -3   2     4115.43     4243.59     40.90 o 
  -1  -3   2     7601.80     7603.83     87.02 o 
   0  -3   2     3446.18     3453.06     39.10 o 
   1  -3   2      270.25      338.34     11.74 o 
   2  -3   2     6940.78     6731.49    124.41 o 
   3  -3   2     7095.51     7146.14     65.68 o 
   4  -3   2      900.92      915.70     13.17 o 
   5  -3   2      449.25      445.74     10.94 o 
   6  -3   2     1524.49     1508.51     27.70 o 
   7  -3   2      340.65      332.71     22.41 o 
   8  -3   2       30.15       22.41     10.13 o 
   9  -3   2        1.56       -9.21      9.82 o 
  -9  -2   2      156.83      142.53     11.50 o 
  -8  -2   2      440.70      481.30     20.56 o 
  -7  -2   2      142.84      147.04     10.09 o 
  -6  -2   2      111.72      135.31     13.97 o 
  -5  -2   2     2951.01     2835.98     32.79 o 
  -4  -2   2     7968.62     7988.20     78.43 o 
  -3  -2   2      180.26      168.37      5.19 o 
  -2  -2   2     6356.82     6511.14     63.03 o 
  -1  -2   2    10484.72    10660.85     88.81 o 
   0  -2   2    20040.14    20438.78    165.78 o 
   1  -2   2     3404.48     3683.66     51.32 o 
   2  -2   2     3014.39     3069.31     31.22 o 
   3  -2   2     3634.92     3544.91     30.90 o 
   4  -2   2      264.23      254.94      7.84 o 
   5  -2   2      270.27      286.37      9.10 o 
   6  -2   2        1.20       -3.11      4.03 o 
   7  -2   2      332.03      344.99     23.63 o 
   8  -2   2      412.63      400.24     26.70 o 
   9  -2   2      109.34       82.26     15.04 o 
 -10  -1   2        6.08       21.80      7.90 o 
  -9  -1   2      343.05      316.86     26.40 o 
  -8  -1   2     1009.43      963.74     34.07 o 
  -7  -1   2      393.03      422.40     16.27 o 
  -6  -1   2       82.03       79.82      7.21 o 
  -5  -1   2     4066.04     4158.87     42.09 o 
  -4  -1   2     1368.54     1298.62     25.76 o 
  -3  -1   2      159.01      172.74      4.30 o 
  -2  -1   2       12.42       20.96      2.70 o 
  -1  -1   2      304.18      317.55      6.05 o 
   0  -1   2       95.11       91.00      3.06 o 
   1  -1   2    32804.24    30442.91    279.60 o 
   2  -1   2      195.68      219.36      5.73 o 
   3  -1   2     3662.31     3734.87     38.40 o 
   4  -1   2     2275.50     2227.09     28.14 o 
   5  -1   2      924.99      936.05     17.51 o 
   6  -1   2      171.22      165.13     15.65 o 
   7  -1   2      363.26      380.59     25.17 o 
   8  -1   2      519.88      562.91     32.53 o 
 -10   0   2        7.80      -13.35      8.90 o 
  -9   0   2       44.17       31.98     10.90 o 
  -8   0   2      272.27      276.87     17.34 o 
  -7   0   2      807.48      849.16     23.33 o 
  -6   0   2      403.05      386.95     14.10 o 
  -5   0   2      213.12      214.70      9.55 o 
  -4   0   2     2090.10     2172.00     32.55 o 
  -3   0   2     3618.51     3589.09     44.04 o 
  -2   0   2     2537.71     2536.94     30.05 o 
  -1   0   2      438.15      480.59      6.82 o 
   0   0   2     2737.62     2643.74     31.69 o 
   1   0   2     2011.23     1958.39     26.52 o 
   2   0   2     9158.77     9564.62     82.97 o 
   3   0   2       34.05       40.82      3.56 o 
   4   0   2     5119.57     4931.11     62.44 o 
   5   0   2     1133.83     1155.83     27.62 o 
   6   0   2       89.41       84.10     12.58 o 
   7   0   2       22.29       38.67     11.36 o 
   8   0   2      292.96      284.83     23.94 o 
 -10   1   2      262.58      276.07     15.77 o 
  -9   1   2      183.48      191.08     15.19 o 
  -8   1   2      120.36      124.09      9.52 o 
  -7   1   2     1283.24     1288.64     29.19 o 
  -6   1   2     5333.16     5026.08     67.38 o 
  -5   1   2     1901.85     1814.09     31.03 o 
  -4   1   2      230.39      248.92      9.00 o 
  -3   1   2     7431.09     7511.37     84.74 o 
  -2   1   2    16495.56    16698.67    317.70 o 
  -1   1   2      735.84      759.31     10.43 o 
   0   1   2     1952.78     1914.95     20.64 o 
   1   1   2      994.59      928.79     13.03 o 
   2   1   2     3538.85     3548.85     36.96 o 
   3   1   2     1039.15     1083.72     17.57 o 
   4   1   2        5.81        3.54      3.00 o 
   5   1   2     1476.06     1519.76     24.87 o 
   6   1   2       83.21      107.12     14.12 o 
   7   1   2       24.03       43.89     11.36 o 
   8   1   2       69.39       51.87     13.81 o 
 -10   2   2      677.68      695.84     25.27 o 
  -9   2   2     1174.44     1217.99     32.11 o 
  -8   2   2        3.55       10.43      4.66 o 
  -7   2   2      541.62      487.33     19.64 o 
  -6   2   2     2887.38     2723.62     43.39 o 
  -5   2   2     5560.46     5862.74     65.70 o 
  -4   2   2      202.40      216.80      5.61 o 
  -3   2   2     4982.94     5268.25     48.56 o 
  -2   2   2     6929.44     7047.64    175.41 o 
  -1   2   2     2702.62     2702.84     49.48 o 
   0   2   2      300.94      326.02      7.33 o 
   1   2   2      507.54      506.47     10.08 o 
   2   2   2      350.84      312.96      8.55 o 
   3   2   2     3315.46     3261.60     45.04 o 
   4   2   2      837.42      839.80     17.24 o 
   5   2   2        8.46        6.82      4.63 o 
   6   2   2      618.20      725.89     34.07 o 
   7   2   2      548.97      628.59     34.07 o 
 -10   3   2      455.52      443.41     19.42 o 
  -9   3   2      534.37      502.80     19.63 o 
  -8   3   2       83.74       75.63      8.14 o 
  -7   3   2        1.62        2.34      3.89 o 
  -6   3   2      272.82      295.57     12.13 o 
  -5   3   2     1054.53     1008.57     28.00 o 
  -4   3   2     6452.16     6767.13    130.16 o 
  -3   3   2       69.25       59.49      3.48 o 
  -2   3   2     1984.62     2137.62     31.58 o 
  -1   3   2     6635.63     6751.13     93.16 o 
   0   3   2     2503.44     2501.98     28.40 o 
   1   3   2      745.48      815.60     14.39 o 
   2   3   2     1253.81     1197.27     19.48 o 
   3   3   2     3227.42     3179.63     38.77 o 
   4   3   2     1095.34     1097.92     23.21 o 
   5   3   2        0.29        0.20      5.83 o 
   6   3   2      489.92      546.64     28.85 o 
   7   3   2      273.48      325.35     23.63 o 
 -10   4   2       96.96      108.46     18.11 o 
  -9   4   2      297.97      286.06     15.08 o 
  -8   4   2     1393.37     1334.03     31.77 o 
  -7   4   2      586.69      539.31     32.84 o 
  -6   4   2      233.34      223.84     10.97 o 
  -5   4   2     1886.08     1917.59     25.23 o 
  -4   4   2     2121.97     2019.15     36.72 o 
  -3   4   2     5342.33     5599.25     90.27 o 
  -2   4   2       19.97       20.49      3.60 o 
  -1   4   2     2513.46     2510.93     55.55 o 
   0   4   2     5380.93     5495.27     54.50 o 
   1   4   2      149.93      142.97      6.36 o 
   2   4   2      358.87      358.88     10.65 o 
   3   4   2      100.40      114.62      9.80 o 
   4   4   2      436.77      489.69     17.23 o 
   5   4   2       36.37       26.70      8.90 o 
 -10   5   2      218.32      195.46     19.95 o 
  -9   5   2       11.80        7.88      5.97 o 
  -8   5   2     1001.58      971.99     26.60 o 
  -7   5   2     3223.44     3074.17     51.11 o 
  -6   5   2      755.61      752.87     20.64 o 
  -5   5   2      230.27      249.56      8.43 o 
  -4   5   2     3630.51     3743.97     46.29 o 
  -3   5   2     2003.55     1934.36     25.06 o 
  -2   5   2      975.10     1029.57     16.20 o 
  -1   5   2      120.59      122.20      8.12 o 
   0   5   2      900.68      896.15     22.35 o 
   1   5   2      838.40      788.15     21.34 o 
   2   5   2      264.08      237.78     20.72 o 
   3   5   2       47.47       36.36      5.97 o 
   4   5   2        1.42        4.30      6.75 o 
 -10   6   2      269.84      256.34     14.45 o 
  -9   6   2        3.07        2.23      5.53 o 
  -8   6   2      460.35      461.97     18.04 o 
  -7   6   2     1020.59     1022.03     26.33 o 
  -6   6   2      208.15      203.82      8.08 o 
  -5   6   2      693.73      691.41     23.17 o 
  -4   6   2        0.80        1.36      7.67 o 
  -3   6   2      961.88     1006.70     24.73 o 
  -2   6   2     3692.89     3454.27     53.54 o 
  -1   6   2     1638.07     1571.88     32.42 o 
   0   6   2       11.46       12.99      4.57 o 
   1   6   2     1873.87     1690.52     50.03 o 
   2   6   2     1698.27     1608.41     35.47 o 
   3   6   2      193.00      191.19     21.02 o 
   4   6   2      107.14      152.24     13.81 o 
 -10   7   2      290.25      275.32     23.63 o 
  -9   7   2      408.79      425.40     28.85 o 
  -8   7   2      138.01      124.92     15.04 o 
  -7   7   2      140.08      154.08     17.80 o 
  -6   7   2     2331.90     2342.31     43.21 o 
  -5   7   2      796.20      800.95     23.08 o 
  -4   7   2      564.72      577.50     19.34 o 
  -3   7   2     1235.13     1172.51     29.01 o 
  -2   7   2     1827.00     1751.24     36.68 o 
  -1   7   2     1124.36     1105.54     28.27 o 
   0   7   2       14.61       10.85      7.67 o 
   1   7   2      227.22      233.03     12.91 o 
   2   7   2      919.79      892.24     30.54 o 
   3   7   2      219.54      173.42     15.35 o 
  -9   8   2      790.52      774.08     40.51 o 
  -8   8   2      538.45      554.93     34.07 o 
  -7   8   2       10.95       12.89      8.90 o 
  -6   8   2      434.90      457.20     18.28 o 
  -5   8   2     2004.00     1999.11     42.97 o 
  -4   8   2      230.24      236.50     13.12 o 
  -3   8   2        6.64        0.86      6.14 o 
  -2   8   2      583.11      590.50     21.22 o 
  -1   8   2      331.57      309.88     17.80 o 
   0   8   2       96.47       93.36      9.21 o 
   1   8   2       25.47        6.36     11.20 o 
   2   8   2        6.23       -3.99      7.98 o 
  -8   9   2      364.69      356.96     27.62 o 
  -7   9   2      170.35      175.26     20.26 o 
  -6   9   2       35.03       35.12      7.37 o 
  -5   9   2      135.06      109.52     10.47 o 
  -4   9   2      490.94      473.97     19.49 o 
  -3   9   2      568.28      547.81     21.54 o 
  -2   9   2       27.49       35.92      9.51 o 
  -1   9   2      126.34      131.00     13.81 o 
   0   9   2      554.00      556.89     22.46 o 
   1   9   2      132.77      125.36     21.95 o 
  -7  10   2      717.95      837.00     45.73 o 
  -6  10   2      209.11      224.72     14.72 o 
  -5  10   2       33.27       32.85      7.59 o 
  -4  10   2      344.02      351.95     17.79 o 
  -3  10   2      717.78      746.88     26.74 o 
  -2  10   2      531.10      541.61     22.64 o 
  -1  10   2      102.04      119.95     10.99 o 
  -1 -11   3      284.68      308.38     16.94 o 
   0 -11   3      229.94      228.77     14.30 o 
   1 -11   3        1.80       -9.51     13.81 o 
   2 -11   3      166.75      155.53     12.46 o 
   3 -11   3      972.55      990.03     31.06 o 
   4 -11   3      186.97      207.96     14.45 o 
   5 -11   3       12.10       -4.42      7.15 o 
  -3 -10   3       82.83       87.62     14.73 o 
  -2 -10   3       29.21       14.73     10.13 o 
  -1 -10   3      500.15      510.52     21.06 o 
   0 -10   3      394.46      373.32     17.60 o 
   1 -10   3      368.28      313.96     16.21 o 
   2 -10   3      242.90      229.75     14.27 o 
   3 -10   3      673.37      619.25     25.17 o 
   4 -10   3      876.08      900.27     28.18 o 
   5 -10   3        2.08       -2.73      5.83 o 
   6 -10   3       84.09       92.78     17.19 o 
   7 -10   3      164.41      205.64     22.10 o 
  -4  -9   3      431.58      464.31     19.46 o 
  -3  -9   3      351.12      370.45     17.18 o 
  -2  -9   3        0.21       -1.05      7.83 o 
  -1  -9   3      206.09      194.88     12.74 o 
   0  -9   3      764.25      779.56     43.58 o 
   1  -9   3      228.77      237.11     13.19 o 
   2  -9   3      104.25       98.18     10.74 o 
   3  -9   3      140.35      121.44      9.51 o 
   4  -9   3      393.83      389.53     17.65 o 
   5  -9   3      294.56      310.16     15.24 o 
   6  -9   3      125.54      156.35     11.32 o 
   7  -9   3        0.32        2.76      9.51 o 
  -5  -8   3       53.64       51.56     12.89 o 
  -4  -8   3      301.87      305.98     17.03 o 
  -3  -8   3       70.27       84.95      9.67 o 
  -2  -8   3      425.66      424.80     32.38 o 
  -1  -8   3      205.57      205.01     11.76 o 
   0  -8   3       56.82       55.34      6.93 o 
   1  -8   3     1561.40     1516.23     39.59 o 
   2  -8   3     1783.35     1740.28     36.18 o 
   3  -8   3      219.18      219.52     12.09 o 
   4  -8   3      101.40      112.21      9.13 o 
   5  -8   3     2372.15     2475.53     77.19 o 
   6  -8   3      789.42      817.07     24.04 o 
   7  -8   3        3.59        8.29      8.29 o 
  -5  -7   3      469.94      453.34     28.54 o 
  -4  -7   3       14.13       16.72      8.75 o 
  -3  -7   3      976.16      993.20     26.31 o 
  -2  -7   3     1116.12     1113.73     27.40 o 
  -1  -7   3     1625.68     1526.40     32.20 o 
   0  -7   3        6.37        8.74      4.30 o 
   1  -7   3     2909.93     2709.35    140.73 o 
   2  -7   3     2069.10     2031.45     37.41 o 
   3  -7   3      818.87      850.51     22.77 o 
   4  -7   3      195.51      211.08     11.19 o 
   5  -7   3      314.70      347.04     14.29 o 
   6  -7   3      993.64     1005.26     25.69 o 
  -7  -6   3        0.20       11.97      9.51 o 
  -6  -6   3      374.75      385.50     25.17 o 
  -5  -6   3      930.89      978.49     39.59 o 
  -4  -6   3      720.85      733.49     20.89 o 
  -3  -6   3      758.06      720.04     20.48 o 
  -2  -6   3     2772.40     2721.74     44.48 o 
  -1  -6   3     1817.38     1927.49     34.60 o 
   0  -6   3        2.67       11.52      3.46 o 
   1  -6   3      407.68      408.71     13.81 o 
   2  -6   3     1597.03     1593.02     22.26 o 
   3  -6   3      748.79      703.09     14.34 o 
   4  -6   3      360.36      375.00     10.73 o 
   5  -6   3       13.78        8.31      3.48 o 
   6  -6   3      216.15      224.29     11.83 o 
   7  -6   3      522.31      563.22     28.85 o 
   8  -6   3      187.03      201.65     19.03 o 
  -8  -5   3      190.37      197.36     19.34 o 
  -7  -5   3       14.22       -3.68      8.90 o 
  -6  -5   3      161.38      155.00     15.04 o 
  -5  -5   3      765.60      756.89     31.92 o 
  -4  -5   3      129.05      127.13     12.00 o 
  -3  -5   3      671.49      694.23     29.72 o 
  -2  -5   3      360.67      379.50      9.19 o 
  -1  -5   3      199.79      178.81      5.70 o 
   0  -5   3     3352.96     3376.21     36.11 o 
   1  -5   3     2706.22     2701.32     30.13 o 
   2  -5   3      234.02      229.55      7.21 o 
   3  -5   3     2723.01     2679.82     32.47 o 
   4  -5   3     1950.01     1928.20     27.84 o 
   5  -5   3      206.58      211.90     10.96 o 
   6  -5   3       46.66       49.30      5.24 o 
   7  -5   3      585.70      627.67     31.00 o 
   8  -5   3      539.54      613.86     33.15 o 
  -8  -4   3       33.17       26.37      7.56 o 
  -7  -4   3      263.54      283.36     21.33 o 
  -6  -4   3      524.65      551.11     18.51 o 
  -5  -4   3        1.24        2.99      3.79 o 
  -4  -4   3     5670.97     5852.12     58.25 o 
  -3  -4   3     2706.25     2716.51     31.22 o 
  -2  -4   3      681.54      663.84     11.68 o 
  -1  -4   3     1849.97     1888.36     32.51 o 
   0  -4   3     4094.93     4104.88     40.17 o 
   1  -4   3     6669.53     6877.06     82.19 o 
   2  -4   3     1185.54     1243.25     22.18 o 
   3  -4   3     3341.54     3423.78     37.97 o 
   4  -4   3     2829.38     2886.82     39.68 o 
   5  -4   3      385.79      382.12      9.32 o 
   6  -4   3       11.54        5.26      4.42 o 
   7  -4   3      137.94      155.92     16.88 o 
   8  -4   3       82.89       75.81     15.35 o 
  -9  -3   3        0.65        4.53     13.66 o 
  -8  -3   3      382.37      351.57     25.48 o 
  -7  -3   3     1162.60     1198.84     29.61 o 
  -6  -3   3      708.63      702.33     20.50 o 
  -5  -3   3        9.73       14.95      7.18 o 
  -4  -3   3     2329.48     2352.54     36.84 o 
  -3  -3   3     9858.13     9587.03     83.97 o 
  -2  -3   3     1849.98     1806.40     26.00 o 
  -1  -3   3     1121.69     1173.41     15.09 o 
   0  -3   3     2607.44     2605.62     27.19 o 
   1  -3   3     5759.04     6146.69     76.37 o 
   2  -3   3     1365.07     1367.48     22.26 o 
   3  -3   3      214.92      222.08      6.20 o 
   4  -3   3      923.76      939.77     15.68 o 
   5  -3   3     1907.49     1942.15     36.66 o 
   6  -3   3      191.92      182.83     10.47 o 
   7  -3   3      174.82      183.54     17.80 o 
   8  -3   3       63.72       71.51     15.04 o 
  -9  -2   3       58.12       57.18      8.39 o 
  -8  -2   3      195.22      178.49     11.83 o 
  -7  -2   3     1053.19     1063.82     26.80 o 
  -6  -2   3     1078.10     1033.44     24.52 o 
  -5  -2   3        8.86       12.57      2.21 o 
  -4  -2   3        5.49       15.28      2.23 o 
  -3  -2   3     2012.93     1995.80     22.41 o 
  -2  -2   3     6106.77     6504.28     77.51 o 
  -1  -2   3     2413.22     2502.27     25.15 o 
   0  -2   3     5699.23     5904.92     64.67 o 
   1  -2   3       32.66       18.28      1.83 o 
   2  -2   3     3473.48     3590.45     31.72 o 
   3  -2   3     2250.33     2125.11     26.04 o 
   4  -2   3        7.98        2.94      3.79 o 
   5  -2   3      945.76      942.62     23.55 o 
   6  -2   3     2177.91     2212.66     63.23 o 
   7  -2   3      128.63      131.67     15.96 o 
   8  -2   3       16.38       29.77     11.36 o 
 -10  -1   3      235.47      241.22     19.80 o 
  -9  -1   3      113.41      107.14     10.96 o 
  -8  -1   3      138.32      143.08     15.04 o 
  -7  -1   3      185.55      181.71     10.74 o 
  -6  -1   3      414.60      420.87     14.97 o 
  -5  -1   3     1540.98     1492.65     27.76 o 
  -4  -1   3     1141.29     1041.44     13.57 o 
  -3  -1   3     1292.11     1380.57     16.29 o 
  -2  -1   3     4893.40     5256.80     71.05 o 
  -1  -1   3    11120.26    11373.07    118.06 o 
   0  -1   3     5292.24     5545.84     88.86 o 
   1  -1   3     1525.81     1575.02     18.20 o 
   2  -1   3     2384.94     2306.34     25.86 o 
   3  -1   3     5749.22     5821.77     59.59 o 
   4  -1   3      316.45      318.44      9.34 o 
   5  -1   3     1393.57     1389.92     30.15 o 
   6  -1   3      625.31      651.00     32.23 o 
   7  -1   3        4.09        8.90      9.21 o 
   8  -1   3        1.26        3.68     10.74 o 
 -10   0   3        0.93        2.30      6.51 o 
  -9   0   3     1649.68     1670.45     38.85 o 
  -8   0   3      925.43      927.54     28.08 o 
  -7   0   3      754.16      724.42     21.15 o 
  -6   0   3     1090.71     1063.37     24.42 o 
  -5   0   3     6662.47     6800.31    114.02 o 
  -4   0   3     5599.86     5595.67    105.58 o 
  -3   0   3      278.73      288.53      5.99 o 
  -2   0   3     4009.67     4276.61     39.48 o 
  -1   0   3     6805.08     6909.08     60.42 o 
   0   0   3     2947.69     2812.83     36.14 o 
   1   0   3       16.78       19.10      1.79 o 
   2   0   3       37.87       31.45      4.74 o 
   3   0   3      226.67      220.39      7.35 o 
   4   0   3     1515.24     1531.58     30.95 o 
   5   0   3      572.27      531.46     18.13 o 
   6   0   3        6.63       16.57      8.90 o 
   7   0   3      542.32      604.96     33.46 o 
 -10   1   3        0.02       -8.59      5.72 o 
  -9   1   3      194.31      210.96     12.69 o 
  -8   1   3     2906.32     2774.31     49.47 o 
  -7   1   3      612.09      610.64     18.99 o 
  -6   1   3        7.46       12.73      9.67 o 
  -5   1   3     3181.96     3098.70     61.23 o 
  -4   1   3     8452.15     9022.41     79.25 o 
  -3   1   3      469.29      483.43     11.43 o 
  -2   1   3        0.93       11.37      2.53 o 
  -1   1   3      886.84      812.40     11.99 o 
   0   1   3     4414.92     4363.11     42.06 o 
   1   1   3     7104.73     7069.50     64.63 o 
   2   1   3        1.06        0.20      1.99 o 
   3   1   3      418.30      431.55     13.31 o 
   4   1   3      909.12      949.38     30.69 o 
   5   1   3     1697.08     1695.89     35.86 o 
   6   1   3       49.65       39.29     11.66 o 
   7   1   3       27.88       35.30     12.58 o 
 -11   2   3      181.91      188.10     13.67 o 
 -10   2   3        6.59        2.92      6.28 o 
  -9   2   3      152.89      148.96     10.74 o 
  -8   2   3      187.00      198.36     11.50 o 
  -7   2   3      867.89      837.57     22.79 o 
  -6   2   3     1026.65     1001.76     23.21 o 
  -5   2   3       15.51       13.69      1.96 o 
  -4   2   3      972.63      959.07     15.57 o 
  -3   2   3     7190.32     7632.65     68.36 o 
  -2   2   3     4587.39     4917.48     46.96 o 
  -1   2   3        3.17       18.63      2.95 o 
   0   2   3     4158.02     4191.17     42.40 o 
   1   2   3     4761.93     4638.10     47.23 o 
   2   2   3     1863.55     1889.65     25.82 o 
   3   2   3      187.10      181.71     10.20 o 
   4   2   3     1490.64     1530.68     32.66 o 
   5   2   3      501.73      529.68     18.75 o 
   6   2   3      146.53      142.72     16.57 o 
   7   2   3      126.16      139.35     19.03 o 
 -11   3   3       25.84       42.36      8.24 o 
 -10   3   3      482.22      492.75     20.60 o 
  -9   3   3      459.93      474.29     19.95 o 
  -8   3   3      136.65      139.60      9.66 o 
  -7   3   3     2568.56     2480.11     64.61 o 
  -6   3   3     3169.38     2964.85     46.57 o 
  -5   3   3     2035.91     2114.86     26.18 o 
  -4   3   3      686.34      705.08     12.76 o 
  -3   3   3     5639.83     5782.86     55.31 o 
  -2   3   3     3332.86     3256.00     35.08 o 
  -1   3   3      495.91      513.39     10.77 o 
   0   3   3     1025.17     1009.32     16.67 o 
   1   3   3     1588.93     1585.28     23.00 o 
   2   3   3      290.86      266.56     12.40 o 
   3   3   3       95.38       87.37      7.70 o 
   4   3   3       17.74       18.61      5.51 o 
   5   3   3      253.79      273.29     13.45 o 
   6   3   3       40.55       54.63     12.89 o 
 -11   4   3      139.40      161.60     16.42 o 
 -10   4   3      711.46      710.28     30.08 o 
  -9   4   3     1542.88     1432.23     35.11 o 
  -8   4   3      129.84      120.49     10.13 o 
  -7   4   3      130.95      138.56     10.13 o 
  -6   4   3     2024.86     2036.72     36.97 o 
  -5   4   3     2240.02     2267.48     28.93 o 
  -4   4   3      847.38      911.04     15.93 o 
  -3   4   3      338.81      326.11      8.79 o 
  -2   4   3     3212.00     3340.98     37.34 o 
  -1   4   3     1490.08     1513.60     21.98 o 
   0   4   3      536.89      549.10     12.61 o 
   1   4   3       33.86       38.09      5.63 o 
   2   4   3      805.76      771.56     17.31 o 
   3   4   3      748.39      758.73     21.85 o 
   4   4   3      245.02      251.03     13.02 o 
 -10   5   3      306.96      314.94     16.21 o 
  -9   5   3      539.67      535.79     20.53 o 
  -8   5   3      920.21      868.03     25.08 o 
  -7   5   3       99.99      106.05     13.20 o 
  -6   5   3      179.22      196.30     20.41 o 
  -5   5   3      640.00      612.45     15.45 o 
  -4   5   3     5372.54     5457.28     61.29 o 
  -3   5   3      772.05      751.13     14.45 o 
  -2   5   3     1328.46     1352.88     28.83 o 
  -1   5   3     2611.99     2573.38     52.33 o 
   0   5   3     3061.17     3005.26     48.92 o 
   1   5   3      105.56       99.57      8.17 o 
   2   5   3      270.06      280.84     19.95 o 
   3   5   3     1692.50     1639.93     54.02 o 
   4   5   3      232.72      238.79     19.03 o 
 -10   6   3       15.37       11.85      7.06 o 
  -9   6   3      302.09      270.24     14.64 o 
  -8   6   3     1322.10     1290.50     34.53 o 
  -7   6   3      961.86      938.42     25.15 o 
  -6   6   3       13.00        1.47      4.35 o 
  -5   6   3     1907.32     1945.53     37.08 o 
  -4   6   3      639.25      611.47     19.16 o 
  -3   6   3     2873.64     2865.58     48.22 o 
  -2   6   3       99.76      117.25      9.08 o 
  -1   6   3     3539.89     3386.97     64.46 o 
   0   6   3     1152.68     1192.84     29.39 o 
   1   6   3      372.98      365.34     15.46 o 
   2   6   3      266.11      251.07     19.34 o 
   3   6   3      106.65      120.93     13.81 o 
 -10   7   3      193.72      160.52     18.42 o 
  -9   7   3        7.15       18.42     10.13 o 
  -8   7   3      879.59      879.35     42.05 o 
  -7   7   3     2487.52     2546.60     75.81 o 
  -6   7   3       58.21       66.31      8.29 o 
  -5   7   3      586.09      613.44     26.86 o 
  -4   7   3     1348.68     1328.25     31.68 o 
  -3   7   3       10.73       15.80      5.31 o 
  -2   7   3      180.24      184.17     11.50 o 
  -1   7   3      229.84      198.21     11.93 o 
   0   7   3      398.91      371.59     17.34 o 
   1   7   3      175.68      186.61     16.88 o 
   2   7   3      242.53      210.86     18.42 o 
   3   7   3       77.90       74.58     11.66 o 
  -9   8   3       44.25       34.07     11.66 o 
  -8   8   3       40.51       43.28     11.66 o 
  -7   8   3      357.87      380.59     28.24 o 
  -6   8   3     1068.54     1088.33     29.72 o 
  -5   8   3      304.02      302.23     15.26 o 
  -4   8   3        5.71        9.72      7.67 o 
  -3   8   3      527.47      489.00     19.48 o 
  -2   8   3     1094.30     1060.69     29.99 o 
  -1   8   3      466.18      459.76     25.01 o 
   0   8   3       19.96       25.96     23.17 o 
   1   8   3      347.36      337.93     23.94 o 
  -8   9   3      199.06      208.10     21.79 o 
  -7   9   3      132.38      139.65     19.64 o 
  -6   9   3     1081.04     1120.60     32.00 o 
  -5   9   3      992.69      993.17     29.77 o 
  -4   9   3      145.88      157.30     18.88 o 
  -3   9   3      447.66      465.30     19.79 o 
  -2   9   3      750.45      735.86     25.98 o 
  -1   9   3      326.31      279.30     15.62 o 
   0   9   3       46.22       61.39     11.66 o 
  -6  10   3      474.72      500.73     21.68 o 
  -5  10   3      805.61      849.78     29.23 o 
  -4  10   3       55.37       52.20      8.89 o 
  -3  10   3       28.64       16.16      7.90 o 
  -1 -11   4       34.23       40.15      8.10 o 
   0 -11   4      255.86      230.09     14.33 o 
   1 -11   4      466.64      478.79     26.70 o 
   2 -11   4      428.75      423.94     42.66 o 
   3 -11   4      150.30      133.14     11.72 o 
   4 -11   4       80.17       73.15      9.79 o 
   5 -11   4       39.66       41.96     11.20 o 
  -3 -10   4      252.98      251.69     26.09 o 
  -2 -10   4      177.11      177.26     12.23 o 
  -1 -10   4       18.35       21.03      6.33 o 
   0 -10   4       88.41       82.28     11.51 o 
   1 -10   4      174.09      163.41     11.67 o 
   2 -10   4      206.70      220.05     13.41 o 
   3 -10   4      886.03      906.24     28.49 o 
   4 -10   4        5.16       12.27     13.04 o 
   5 -10   4      243.62      272.91     15.03 o 
   6 -10   4      127.61      172.71     16.73 o 
  -4  -9   4       46.80       58.03     15.35 o 
  -3  -9   4       44.84       60.00      7.49 o 
  -2  -9   4      222.74      226.20     13.13 o 
  -1  -9   4      934.16      976.06     27.92 o 
   0  -9   4      458.95      437.65     18.09 o 
   1  -9   4       57.70       46.63     10.44 o 
   2  -9   4      563.85      568.58     20.75 o 
   3  -9   4     1185.34     1194.29     31.23 o 
   4  -9   4      906.51      869.06     26.13 o 
   5  -9   4       11.77        3.09      6.19 o 
   6  -9   4      715.63      776.84     33.15 o 
  -6  -8   4       40.36       29.16     12.89 o 
  -5  -8   4      454.44      449.65     29.47 o 
  -4  -8   4     1431.74     1444.40     35.07 o 
  -3  -8   4       31.90       34.60      5.89 o 
  -2  -8   4      262.37      279.63     13.54 o 
  -1  -8   4     1409.85     1434.28     32.94 o 
   0  -8   4     1336.65     1340.30     40.21 o 
   1  -8   4      171.51      179.34     10.66 o 
   2  -8   4      224.44      218.75     12.15 o 
   3  -8   4     1193.77     1253.98     30.14 o 
   4  -8   4     1109.60     1172.58     29.16 o 
   5  -8   4       42.81       57.24     16.27 o 
   6  -8   4      160.87      159.91     14.43 o 
  -7  -7   4      223.67      241.55     20.87 o 
  -6  -7   4        0.80        0.92      9.21 o 
  -4  -7   4      928.64      924.11     25.51 o 
  -3  -7   4     1807.58     1746.90     35.92 o 
  -2  -7   4      380.20      393.30     15.24 o 
  -1  -7   4     1059.41     1031.59     25.43 o 
   0  -7   4      236.88      224.98     11.05 o 
   1  -7   4      698.94      708.00     20.31 o 
   2  -7   4      141.53      136.00     16.27 o 
   3  -7   4       94.26      100.70      8.19 o 
   4  -7   4      311.12      311.07     13.54 o 
   5  -7   4      811.15      791.47     22.33 o 
   7  -7   4       59.09       82.87     12.28 o 
   8  -7   4      301.27      329.03     22.71 o 
  -7  -6   4      156.15      160.22     16.57 o 
  -6  -6   4       18.66       23.02      8.29 o 
  -5  -6   4      210.65      205.03     17.19 o 
  -4  -6   4      109.29      110.87      7.59 o 
  -3  -6   4      778.67      782.98     27.32 o 
  -2  -6   4     2733.59     2724.61     44.01 o 
  -1  -6   4      170.49      168.43     18.57 o 
   0  -6   4     1126.76     1138.69     24.70 o 
   1  -6   4     1290.99     1201.54     29.97 o 
   2  -6   4     2462.38     2353.77     30.18 o 
   3  -6   4       95.51       90.37      5.64 o 
   4  -6   4      545.12      543.17     13.74 o 
   5  -6   4     1191.60     1159.89     38.67 o 
   6  -6   4      407.60      383.72     13.03 o 
   7  -6   4       17.21       11.05      8.59 o 
   8  -6   4      222.59      266.11     22.10 o 
  -8  -5   4        0.48       -9.82      8.29 o 
  -7  -5   4       72.17       73.05     11.66 o 
  -6  -5   4     1460.50     1448.10     49.11 o 
  -5  -5   4      181.92      189.43     10.44 o 
  -4  -5   4      321.37      308.76     12.95 o 
  -3  -5   4      639.55      645.51     15.18 o 
  -2  -5   4     5351.10     5302.19     61.84 o 
  -1  -5   4     5176.77     5211.95     51.11 o 
   0  -5   4       18.01       16.49      2.55 o 
   1  -5   4     4790.37     4702.32     47.83 o 
   2  -5   4     2725.02     2764.68     33.15 o 
   3  -5   4     1023.89     1069.88     18.60 o 
   4  -5   4       98.56       99.00      7.38 o 
   5  -5   4      584.08      567.60     14.15 o 
   6  -5   4      402.30      421.62     16.39 o 
   7  -5   4       32.04       31.00      9.82 o 
   8  -5   4       13.30        3.38      9.82 o 
  -9  -4   4      430.28      460.88     20.29 o 
  -8  -4   4      325.02      322.86     16.04 o 
  -7  -4   4      234.38      247.19     12.90 o 
  -6  -4   4     1532.56     1490.64     31.80 o 
  -5  -4   4     2810.31     2798.37     44.80 o 
  -4  -4   4      113.19      131.65      5.82 o 
  -3  -4   4     1063.83     1029.77     16.14 o 
  -2  -4   4     3496.51     3682.58     48.06 o 
  -1  -4   4     3471.04     3453.97     35.97 o 
   0  -4   4      321.81      303.23      7.69 o 
   1  -4   4     1008.79     1095.19     16.64 o 
   2  -4   4      240.14      210.08      7.02 o 
   3  -4   4     1850.53     1842.11     21.82 o 
   4  -4   4     1353.58     1305.55     21.56 o 
   5  -4   4       26.45       27.62      6.91 o 
   6  -4   4      540.24      525.24     18.44 o 
   7  -4   4      567.64      619.38     32.84 o 
   8  -4   4      223.54      230.81     21.18 o 
  -9  -3   4      411.17      448.22     19.74 o 
  -8  -3   4      221.05      211.14     12.58 o 
  -7  -3   4       34.53       22.66      5.59 o 
  -6  -3   4      368.96      383.23     14.72 o 
  -5  -3   4      825.05      857.08     21.12 o 
  -4  -3   4      224.10      196.04      6.28 o 
  -3  -3   4     1437.17     1565.07     28.95 o 
  -2  -3   4       37.75       35.21      2.65 o 
  -1  -3   4     3524.65     3657.92     36.43 o 
   0  -3   4     4101.22     4079.02     40.11 o 
   1  -3   4     4583.41     4902.30     71.70 o 
   2  -3   4     2651.66     2671.82     44.97 o 
   3  -3   4     2482.95     2491.78     26.02 o 
   4  -3   4     2167.84     2101.80     37.11 o 
   5  -3   4       59.30       60.14      6.90 o 
   6  -3   4      141.84      142.91     12.28 o 
   7  -3   4      630.59      622.45     33.46 o 
   8  -3   4      140.59      168.20     18.11 o 
 -10  -2   4        4.37        5.90      6.99 o 
  -9  -2   4       81.51       76.86     21.49 o 
  -8  -2   4      232.28      245.51     13.13 o 
  -7  -2   4     1062.89     1005.70     35.76 o 
  -6  -2   4      409.34      379.74     14.32 o 
  -5  -2   4       65.85       69.59      4.00 o 
  -4  -2   4     7429.76     7503.51     67.80 o 
  -3  -2   4     1797.33     1690.94     26.86 o 
  -2  -2   4      390.26      436.62      8.42 o 
  -1  -2   4      323.48      298.51      7.12 o 
   0  -2   4     5916.54     6037.04     46.71 o 
   1  -2   4     1882.38     1886.27     19.03 o 
   2  -2   4     1193.70     1308.66     17.74 o 
   3  -2   4     1796.04     1762.44     31.99 o 
   4  -2   4     1882.44     1853.62     35.06 o 
   5  -2   4      166.98      176.07     14.58 o 
   6  -2   4       13.86       28.54     10.13 o 
   7  -2   4       14.97       18.42      9.51 o 
 -10  -1   4      694.85      717.59     25.93 o 
  -9  -1   4       35.36       27.21      6.60 o 
  -8  -1   4      935.59      922.49     26.15 o 
  -7  -1   4     2425.76     2358.38     70.75 o 
  -6  -1   4     2643.81     2521.34     41.98 o 
  -5  -1   4       90.40       94.99      7.21 o 
  -4  -1   4     2982.35     2849.56     29.99 o 
  -3  -1   4     8273.39     8507.73     70.48 o 
  -2  -1   4     2257.55     2352.22     21.08 o 
  -1  -1   4       98.93      106.82      3.64 o 
   0  -1   4     1139.83     1047.09     33.46 o 
   1  -1   4     3174.36     3081.62     44.66 o 
   2  -1   4      795.69      803.19     19.09 o 
   3  -1   4      409.54      423.68     14.64 o 
   4  -1   4        2.75        1.96      4.91 o 
   5  -1   4     1639.93     1643.96     38.98 o 
   6  -1   4      308.51      330.26     23.63 o 
   7  -1   4       30.68       37.14     11.97 o 
 -10   0   4      383.44      393.70     18.33 o 
  -9   0   4      213.85      204.83     12.80 o 
  -8   0   4      312.34      317.64     14.75 o 
  -7   0   4     1874.72     1940.93     37.33 o 
  -6   0   4     1741.33     1780.03     33.20 o 
  -5   0   4      653.72      680.71     17.25 o 
  -4   0   4      110.37      135.91      6.60 o 
  -3   0   4     3826.27     3941.59     38.47 o 
  -2   0   4     4711.95     4811.33     45.11 o 
  -1   0   4     3926.70     4111.93     49.99 o 
   0   0   4       75.70       65.76      4.88 o 
   1   0   4     2154.32     2078.07     33.21 o 
   2   0   4     1899.81     1876.78     32.99 o 
   3   0   4     2262.43     2197.08     38.83 o 
   4   0   4      107.01       98.48      8.25 o 
   5   0   4      292.69      333.67     21.64 o 
   6   0   4     2404.64     2534.32     73.36 o 
   7   0   4       70.47       52.79     12.28 o 
 -11   1   4       57.14       62.78     23.17 o 
 -10   1   4       78.15       74.15      9.05 o 
  -9   1   4      312.04      294.35     14.97 o 
  -8   1   4      438.95      396.29     16.28 o 
  -7   1   4      122.36      136.93      9.33 o 
  -6   1   4     1169.24     1099.55     24.51 o 
  -5   1   4     2442.73     2342.67     26.35 o 
  -4   1   4     3829.57     4082.39     40.94 o 
  -3   1   4      206.81      225.89      6.49 o 
  -2   1   4    10826.52    11154.02    205.64 o 
  -1   1   4     7554.13     7611.91    110.10 o 
   0   1   4      150.51      158.11      5.39 o 
   1   1   4     1291.50     1303.11     18.58 o 
   2   1   4     3983.77     4025.61     64.46 o 
   3   1   4      633.72      625.52     19.31 o 
   4   1   4        0.69       -3.51      4.63 o 
   5   1   4      187.37      194.27     11.94 o 
   6   1   4       15.98       39.59     11.97 o 
 -11   2   4       76.67       63.42      9.76 o 
 -10   2   4        5.10       12.27      5.97 o 
  -9   2   4     1428.97     1364.14     33.85 o 
  -8   2   4     1557.47     1476.19     33.64 o 
  -7   2   4       85.73       77.87      7.60 o 
  -6   2   4      709.49      711.05     19.49 o 
  -5   2   4     3003.68     2906.23     32.28 o 
  -4   2   4     1842.20     1780.57     27.86 o 
  -3   2   4     2805.02     3299.64     43.88 o 
  -2   2   4     2575.97     2695.87     30.75 o 
  -1   2   4     3925.17     3920.38     41.18 o 
   0   2   4     1694.63     1653.17     22.56 o 
   1   2   4       24.12       23.25      3.29 o 
   2   2   4       95.95       94.32      7.89 o 
   3   2   4      297.83      319.80     14.89 o 
   4   2   4      319.09      287.75     13.78 o 
   5   2   4       56.92       39.67      7.27 o 
   6   2   4        5.15        3.38     10.44 o 
 -11   3   4      321.09      321.38     16.92 o 
 -10   3   4        4.98        5.19      5.59 o 
  -9   3   4      226.73      234.23     13.12 o 
  -8   3   4     2858.52     2760.13     69.98 o 
  -7   3   4     1671.11     1607.37     68.14 o 
  -6   3   4      237.13      251.86     11.36 o 
  -5   3   4     1740.28     1817.00     24.51 o 
  -4   3   4     2200.97     2286.47     28.42 o 
  -3   3   4      197.84      175.12      6.62 o 
  -2   3   4     2242.81     2461.61     30.13 o 
  -1   3   4      212.42      218.90      7.69 o 
   0   3   4     1845.28     1787.58     25.35 o 
   1   3   4     2900.56     2856.01     43.54 o 
   2   3   4      279.01      292.07     13.35 o 
   3   3   4      284.76      309.98     14.09 o 
   4   3   4      335.26      365.44     15.94 o 
   5   3   4      529.03      528.88     19.85 o 
 -11   4   4      173.72      180.72     12.59 o 
 -10   4   4        3.35        2.17      6.29 o 
  -9   4   4       45.07       50.19     18.11 o 
  -8   4   4       10.89       19.19      4.77 o 
  -7   4   4     1961.74     1966.62     46.81 o 
  -6   4   4     2411.45     2442.13     91.16 o 
  -5   4   4       17.12       34.37      9.77 o 
  -4   4   4     1676.87     1720.29     31.42 o 
  -3   4   4     5241.80     5240.24     54.19 o 
  -2   4   4     2910.86     2866.66     34.96 o 
  -1   4   4       71.55       82.27      8.32 o 
   0   4   4     2508.20     2540.55     33.53 o 
   1   4   4     3445.56     3376.11     52.31 o 
   2   4   4      307.31      344.56     14.42 o 
   3   4   4       97.25      107.21     14.12 o 
   4   4   4      396.41      432.46     25.78 o 
 -11   5   4      278.69      255.68     15.12 o 
 -10   5   4      846.80      791.21     26.34 o 
  -9   5   4      287.60      260.94     14.25 o 
  -8   5   4       61.83       69.01     11.05 o 
  -7   5   4     1568.79     1574.73     33.86 o 
  -6   5   4     3745.29     3724.12     56.78 o 
  -5   5   4      131.49      164.10      7.19 o 
  -4   5   4      681.25      670.69     14.60 o 
  -3   5   4     2027.68     2016.03     37.33 o 
  -2   5   4     1052.90     1046.53     25.83 o 
  -1   5   4      580.77      600.99     19.16 o 
   0   5   4      387.42      416.53     19.64 o 
   1   5   4      376.82      414.97     25.17 o 
   2   5   4      554.63      578.26     30.69 o 
   3   5   4       58.44       54.94     10.74 o 
   4   5   4        6.11       34.38     10.74 o 
 -10   6   4      690.59      683.69     24.69 o 
  -9   6   4      843.88      814.28     41.13 o 
  -8   6   4        4.67       -5.52      6.75 o 
  -7   6   4      392.20      413.74     27.01 o 
  -6   6   4      867.75      888.74     36.99 o 
  -5   6   4     1530.97     1488.12     32.37 o 
  -4   6   4        3.16        7.14      4.54 o 
  -3   6   4       76.20       84.94      8.03 o 
  -2   6   4      527.43      509.63     18.56 o 
  -1   6   4      279.21      265.74     14.43 o 
   0   6   4      614.75      556.16     29.77 o 
   1   6   4        6.39        9.51      7.98 o 
   2   6   4      136.12      162.06     16.27 o 
   3   6   4      496.73      489.86     28.24 o 
 -10   7   4       94.10       89.32     15.96 o 
  -9   7   4      558.43      571.81     34.38 o 
  -8   7   4      427.35      401.16     28.24 o 
  -7   7   4      164.41      213.01     21.18 o 
  -6   7   4       76.89       89.54      8.68 o 
  -5   7   4     1067.95     1093.28     28.92 o 
  -4   7   4     2273.83     2229.68     43.92 o 
  -3   7   4       84.78       89.34      8.61 o 
  -2   7   4      230.08      224.47     13.10 o 
  -1   7   4      678.95      667.42     22.67 o 
   0   7   4      714.87      716.37     34.99 o 
   1   7   4      112.10      108.65     15.35 o 
   2   7   4      105.17      121.24     17.19 o 
  -9   8   4      138.35      150.09     18.72 o 
  -8   8   4     1293.07     1360.93     57.09 o 
  -7   8   4      732.66      771.93     40.51 o 
  -6   8   4       15.51        7.33      6.02 o 
  -5   8   4      887.03      885.06     27.03 o 
  -4   8   4     1620.67     1629.77     38.58 o 
  -3   8   4      582.30      596.84     22.15 o 
  -2   8   4       32.58       56.43     12.28 o 
  -1   8   4      663.03      670.33     34.07 o 
   0   8   4      209.80      226.21     19.64 o 
  -8   9   4      363.01      363.71     29.77 o 
  -7   9   4      613.43      642.40     38.06 o 
  -6   9   4      140.32      131.83     11.80 o 
  -5   9   4      115.66      116.20     10.57 o 
  -4   9   4      409.22      420.08     24.55 o 
  -3   9   4      153.43      146.85     18.72 o 
  -2   9   4       80.35       74.97     12.43 o 
  -1 -11   5      138.28      117.13     11.52 o 
   0 -11   5      101.65       93.18     10.74 o 
   1 -11   5       49.07       60.31      9.14 o 
   2 -11   5       45.14       49.71      8.11 o 
   3 -11   5       70.14       61.91     20.10 o 
   4 -11   5      329.86      326.26     17.76 o 
  -3 -10   5      422.13      437.28     19.46 o 
  -2 -10   5      291.01      311.00     21.33 o 
  -1 -10   5       64.21       65.36      9.05 o 
   0 -10   5      500.14      509.34     20.58 o 
   1 -10   5      940.86      962.91     29.14 o 
   2 -10   5      272.19      271.18     15.17 o 
   3 -10   5      148.77      179.04     12.68 o 
   4 -10   5      635.03      700.11     24.55 o 
   5 -10   5      499.37      503.67     27.62 o 
  -5  -9   5       47.80       49.42     13.81 o 
  -4  -9   5      174.40      173.90     18.72 o 
  -3  -9   5     1195.47     1223.62     33.92 o 
  -2  -9   5      261.19      271.12     14.37 o 
  -1  -9   5        9.22       21.06      5.45 o 
   0  -9   5      545.60      546.00     20.22 o 
   1  -9   5     1007.12     1052.38     28.99 o 
   2  -9   5      275.30      283.12     14.58 o 
   3  -9   5        4.03       10.18      5.00 o 
   4  -9   5      148.56      149.64     11.65 o 
   5  -9   5       64.58       83.48     12.28 o 
   6  -9   5      553.59      588.69     29.47 o 
  -6  -8   5      481.71      490.17     32.84 o 
  -5  -8   5       85.66       89.93     15.04 o 
  -4  -8   5       48.63       60.60      7.74 o 
  -3  -8   5      387.38      425.20     17.24 o 
  -2  -8   5      891.42      850.07     24.34 o 
  -1  -8   5       50.56       47.62     14.43 o 
   0  -8   5        3.51        5.72      4.32 o 
   1  -8   5       80.72       81.52      8.11 o 
   2  -8   5      814.59      793.34     23.17 o 
   3  -8   5      456.23      447.28     17.26 o 
   4  -8   5      112.00      123.08     13.20 o 
   5  -8   5      200.02      215.46     16.88 o 
   6  -8   5      263.71      275.66     12.94 o 
  -7  -7   5        4.52       -7.06     10.13 o 
  -6  -7   5       51.09       50.64     11.66 o 
  -5  -7   5      163.21      169.43     15.96 o 
  -4  -7   5      311.58      303.93     13.64 o 
  -3  -7   5      596.89      597.10     19.16 o 
  -2  -7   5      567.22      562.23     18.18 o 
  -1  -7   5     3033.64     2974.47     58.78 o 
   0  -7   5     1566.55     1535.65     31.75 o 
   1  -7   5      152.28      145.53      9.26 o 
   2  -7   5      681.12      655.78     19.69 o 
   3  -7   5     1598.68     1658.04     33.62 o 
   4  -7   5      535.59      497.23     23.94 o 
   5  -7   5       46.15       78.57      9.51 o 
   6  -7   5      473.89      463.84     13.93 o 
   7  -7   5      144.47      156.53     15.96 o 
  -8  -6   5      276.80      289.43     23.02 o 
  -7  -6   5      279.58      275.32     21.79 o 
  -6  -6   5        7.17       13.20      7.37 o 
  -5  -6   5     1173.24     1143.62     42.05 o 
  -4  -6   5     2350.96     2286.14     39.92 o 
  -3  -6   5      246.39      240.63     14.12 o 
  -2  -6   5       17.97       14.84      3.98 o 
  -1  -6   5     4159.63     4103.90     44.35 o 
   0  -6   5     1900.42     1844.53     25.01 o 
   1  -6   5      476.46      503.89     11.88 o 
   2  -6   5      262.48      272.39     13.85 o 
   3  -6   5     1298.57     1283.01     30.03 o 
   4  -6   5      653.62      641.48     27.01 o 
   5  -6   5       48.21       46.86      8.51 o 
   6  -6   5        6.34        4.07      7.65 o 
   7  -6   5       38.33       52.49     10.13 o 
  -8  -5   5      681.32      705.63     35.60 o 
  -7  -5   5      245.61      248.61     19.95 o 
  -6  -5   5       23.61       21.95      5.43 o 
  -5  -5   5      371.59      367.94     14.29 o 
  -4  -5   5     1541.69     1473.29     22.56 o 
  -3  -5   5     2293.84     2334.33     29.60 o 
  -2  -5   5       95.20      101.34      4.95 o 
  -1  -5   5      356.30      356.94      9.15 o 
   0  -5   5     1788.42     1721.04     23.25 o 
   1  -5   5     2157.02     2129.85     27.74 o 
   2  -5   5      348.58      363.06     10.16 o 
   3  -5   5       10.59        5.83      5.22 o 
   4  -5   5     1512.35     1518.06     25.27 o 
   5  -5   5     1236.14     1212.83     23.19 o 
   6  -5   5       55.80       50.77      7.59 o 
   7  -5   5        6.72      -13.81      9.21 o 
  -9  -4   5        0.28       -9.81      6.77 o 
  -8  -4   5      258.60      254.67     14.06 o 
  -7  -4   5      411.16      422.15     16.89 o 
  -6  -4   5      289.72      302.43     13.45 o 
  -5  -4   5        0.43       -0.15      3.69 o 
  -4  -4   5      220.72      242.84     11.34 o 
  -3  -4   5     1224.63     1199.26     18.31 o 
  -2  -4   5     2995.68     3077.50     33.97 o 
  -1  -4   5      407.75      451.19      9.85 o 
   0  -4   5     2064.29     2070.59     25.74 o 
   1  -4   5     1307.50     1226.69     18.54 o 
   2  -4   5     3420.83     3497.15     48.13 o 
   3  -4   5       10.80        6.95      3.52 o 
   4  -4   5      317.02      314.07     13.67 o 
   5  -4   5     1456.81     1513.66     34.10 o 
   6  -4   5      839.47      756.07     23.64 o 
   7  -4   5      147.61      153.16     17.80 o 
  -9  -3   5      228.41      214.76     29.47 o 
  -8  -3   5      128.58      138.91     10.41 o 
  -7  -3   5      361.21      377.55     15.61 o 
  -6  -3   5     1969.90     1914.05     45.89 o 
  -5  -3   5     1723.33     1669.11     31.43 o 
  -4  -3   5        4.24        4.19      4.51 o 
  -3  -3   5      814.98      780.83     13.32 o 
  -2  -3   5     5740.33     5745.69     80.67 o 
  -1  -3   5     4436.85     4681.70     61.04 o 
   0  -3   5       38.42       55.52      3.63 o 
   1  -3   5    10171.01    10429.38     92.51 o 
   2  -3   5      332.34      328.66      9.83 o 
   3  -3   5      137.95      135.90      8.67 o 
   4  -3   5       32.17       28.20      5.63 o 
   5  -3   5       87.71       90.72      8.83 o 
   6  -3   5       72.25       79.19     13.20 o 
   7  -3   5      126.73      125.84     17.19 o 
 -10  -2   5      371.26      395.52     19.18 o 
  -9  -2   5     1488.25     1465.89     36.33 o 
  -8  -2   5      291.34      292.56     14.21 o 
  -7  -2   5      228.91      238.25     15.35 o 
  -6  -2   5     3888.53     3807.63     71.51 o 
  -5  -2   5     2954.87     3008.08     33.22 o 
  -4  -2   5      138.76      125.57      4.84 o 
  -3  -2   5      725.44      798.17     10.78 o 
  -2  -2   5     1267.65     1197.77     13.93 o 
  -1  -2   5     2372.70     2346.29     25.83 o 
   0  -2   5     1347.52     1407.80     20.87 o 
   1  -2   5      557.86      571.40     19.49 o 
   2  -2   5     1310.62     1350.10     30.08 o 
   3  -2   5     1089.69      993.45     24.26 o 
   4  -2   5     1307.44     1285.64     29.99 o 
   5  -2   5      143.39      117.87      9.86 o 
   6  -2   5      498.66      552.78     31.61 o 
   7  -2   5      548.73      584.09     34.68 o 
 -10  -1   5       21.84       28.92      6.99 o 
  -9  -1   5      255.58      261.81     14.11 o 
  -8  -1   5     2177.92     2037.42     41.43 o 
  -7  -1   5       20.26       20.83     15.96 o 
  -6  -1   5      494.28      504.84     16.38 o 
  -5  -1   5     2079.95     2006.86     34.18 o 
  -4  -1   5     3442.99     3645.49     37.78 o 
  -3  -1   5      647.02      656.61     11.57 o 
  -2  -1   5      310.68      328.97      8.16 o 
  -1  -1   5     4095.08     3991.81     50.69 o 
   0  -1   5     4800.91     4722.28     59.46 o 
   1  -1   5     1983.05     1974.67     33.74 o 
   2  -1   5      701.99      688.07     19.21 o 
   3  -1   5     1969.32     1853.94     60.31 o 
   4  -1   5     1048.75     1015.38     36.37 o 
   5  -1   5      174.46      167.52     14.73 o 
   6  -1   5       18.98       21.79     10.44 o 
 -11   0   5       12.22       12.01     13.50 o 
 -10   0   5        6.84       -1.18      6.03 o 
  -9   0   5       15.87       22.88      6.03 o 
  -8   0   5       31.41       33.32      8.13 o 
  -7   0   5     3619.95     3479.28     55.11 o 
  -6   0   5      666.38      620.14     19.80 o 
  -5   0   5     1440.98     1398.21     27.02 o 
  -4   0   5     5732.26     5490.15     66.39 o 
  -3   0   5     5897.79     6195.85     58.02 o 
  -2   0   5        8.09        9.38      1.87 o 
  -1   0   5     3142.48     3191.89     33.46 o 
   0   0   5     4199.35     4089.78     54.47 o 
   1   0   5     1244.68     1156.89     24.96 o 
   2   0   5       92.51       92.34      7.81 o 
   3   0   5     1897.00     1887.76     37.33 o 
   4   0   5      434.19      463.54     18.01 o 
   5   0   5        1.87       -7.81      7.52 o 
   6   0   5       47.93       25.48     10.44 o 
 -11   1   5      739.86      757.53     27.44 o 
 -10   1   5      485.34      491.25     23.17 o 
  -9   1   5        1.90       -4.55      4.72 o 
  -8   1   5      753.38      705.94     22.14 o 
  -7   1   5     2372.64     2258.43     94.84 o 
  -6   1   5     1849.92     1845.92     61.23 o 
  -5   1   5        0.03        8.42      8.64 o 
  -4   1   5     3973.42     4201.36     56.62 o 
  -3   1   5     1612.41     1530.70     20.82 o 
  -2   1   5     1061.06     1113.50     16.73 o 
  -1   1   5       33.53       49.06      3.48 o 
   0   1   5      624.56      606.16     35.76 o 
   1   1   5     1198.42     1154.84     25.70 o 
   2   1   5      273.36      262.14     12.66 o 
   3   1   5      191.25      190.55     11.28 o 
   4   1   5       45.41       51.39     17.50 o 
   5   1   5      333.59      365.40     16.92 o 
   6   1   5       56.58       53.10     12.89 o 
 -11   2   5      525.68      536.80     22.57 o 
 -10   2   5      585.48      566.55     21.99 o 
  -9   2   5       96.29       88.50      9.22 o 
  -8   2   5      308.89      305.10     18.42 o 
  -7   2   5      172.34      190.46     10.52 o 
  -6   2   5     3309.07     3312.63     50.88 o 
  -5   2   5      889.73      839.95     15.13 o 
  -4   2   5      211.52      237.31      7.83 o 
  -3   2   5     1445.30     1519.49     21.85 o 
  -2   2   5     3256.32     3254.22     36.80 o 
  -1   2   5     3430.67     3478.16     39.15 o 
   0   2   5      197.11      209.07     10.48 o 
   1   2   5     1021.99     1017.38     37.14 o 
   2   2   5     2227.28     2175.20     40.84 o 
   3   2   5      651.13      618.16     20.82 o 
   4   2   5        1.24       -7.97      5.31 o 
   5   2   5      172.52      199.52     12.80 o 
 -11   3   5       40.22       37.54      7.65 o 
 -10   3   5      413.85      417.68     18.94 o 
  -9   3   5      734.49      730.31     24.08 o 
  -8   3   5      801.74      725.70     22.52 o 
  -7   3   5      685.81      681.51     33.61 o 
  -6   3   5     1009.36     1005.54     24.55 o 
  -5   3   5     4203.02     4120.85     55.41 o 
  -4   3   5     1853.45     1848.79     25.93 o 
  -3   3   5      376.05      382.97     10.56 o 
  -2   3   5     4095.66     4060.30     45.09 o 
  -1   3   5     3607.83     3573.94     41.78 o 
   0   3   5      609.73      638.41     18.88 o 
   1   3   5      523.69      556.64     18.57 o 
   2   3   5      873.26      854.31     27.78 o 
   3   3   5      737.31      735.29     23.39 o 
   4   3   5        5.14        6.29      8.29 o 
 -11   4   5      146.40      134.47     11.39 o 
 -10   4   5      118.53      119.66     10.59 o 
  -9   4   5     1597.14     1527.53     36.49 o 
  -8   4   5     1062.14     1095.29     28.68 o 
  -7   4   5      143.84      137.76      9.26 o 
  -6   4   5     1111.24     1138.48     26.87 o 
  -5   4   5     3295.81     3268.20     39.77 o 
  -4   4   5      769.93      787.44     16.28 o 
  -3   4   5      376.66      410.35     12.30 o 
  -2   4   5     1298.64     1258.83     21.53 o 
  -1   4   5     2202.69     2180.80     31.08 o 
   0   4   5      125.53      145.71     11.51 o 
   1   4   5       80.53       74.41      8.03 o 
   2   4   5       86.00       94.96      8.63 o 
   3   4   5       67.14       50.34     10.74 o 
   4   4   5      307.89      325.65     23.02 o 
 -11   5   5      289.87      235.93     19.80 o 
 -10   5   5        2.47        6.01     12.28 o 
  -9   5   5      532.70      511.26     20.00 o 
  -8   5   5     1301.83     1205.74     35.30 o 
  -7   5   5      503.71      502.44     17.84 o 
  -6   5   5       77.93       80.22      7.52 o 
  -5   5   5      164.30      177.35      7.74 o 
  -4   5   5     1539.35     1568.61     25.28 o 
  -3   5   5       13.07       18.59      6.60 o 
  -2   5   5      863.35      821.29     32.38 o 
  -1   5   5       94.84      104.66     12.89 o 
   0   5   5     1728.54     1702.23     55.25 o 
   1   5   5      936.95      944.12     41.13 o 
   2   5   5      107.78      105.89     14.73 o 
   3   5   5      232.45      297.72     21.79 o 
 -10   6   5      272.28      281.76     23.63 o 
  -9   6   5       17.74       22.10      9.82 o 
  -8   6   5      170.21      177.41     17.50 o 
  -7   6   5     1336.72     1313.05     49.72 o 
  -6   6   5     2587.88     2536.02     45.70 o 
  -5   6   5        0.14        9.86      5.09 o 
  -4   6   5     1115.85     1045.69     27.38 o 
  -3   6   5     3005.01     2882.37     61.08 o 
  -2   6   5      192.77      196.60     23.94 o 
  -1   6   5        1.73        5.22      7.67 o 
   0   6   5      113.35      125.53     15.65 o 
   1   6   5      766.16      818.89     39.90 o 
   2   6   5      122.31      113.56     16.27 o 
 -10   7   5      449.23      435.53     30.08 o 
  -9   7   5      506.40      510.73     32.53 o 
  -8   7   5       20.23       12.28      9.51 o 
  -7   7   5     1401.80     1511.32     56.78 o 
  -6   7   5     1508.87     1586.02     66.76 o 
  -5   7   5      485.75      471.88     18.66 o 
  -4   7   5      196.20      199.76     12.76 o 
  -3   7   5     1456.47     1411.32     34.61 o 
  -2   7   5      731.36      752.90     35.30 o 
  -1   7   5       11.17       -5.22      8.29 o 
   0   7   5       46.43       49.11     11.05 o 
   1   7   5       42.03       53.10     13.20 o 
  -9   8   5      161.38      154.69     19.64 o 
  -8   8   5       13.81       19.34     10.74 o 
  -7   8   5      109.68       95.46     16.27 o 
  -6   8   5      506.82      506.16     21.02 o 
  -5   8   5      393.37      376.31     17.30 o 
  -4   8   5       77.32       70.20      9.11 o 
  -3   8   5        0.73       15.04      8.29 o 
  -2   8   5      477.66      456.71     27.62 o 
  -1   8   5      349.38      334.86     24.55 o 
  -7   9   5      117.05      100.37     15.65 o 
  -6   9   5        2.24       -7.25     15.50 o 
  -5   9   5      582.06      583.99     23.11 o 
  -4   9   5      831.17      822.76     28.18 o 
  -1 -11   6      409.49      445.82     20.58 o 
   0 -11   6        4.77       12.91      6.55 o 
   1 -11   6       71.08       74.58     10.59 o 
   2 -11   6      620.55      611.92     23.86 o 
   3 -11   6      138.77      151.65     13.19 o 
  -3 -10   6       28.65       19.15     27.01 o 
  -2 -10   6      210.07      243.44     14.30 o 
  -1 -10   6      721.24      740.73     25.54 o 
   0 -10   6      200.42      203.33     13.15 o 
   1 -10   6      187.23      175.48     21.33 o 
   2 -10   6      175.36      181.55     12.28 o 
   3 -10   6      176.78      154.08     15.35 o 
   4 -10   6      133.22      123.39     15.35 o 
   5 -10   6       10.95        1.23      8.90 o 
  -5  -9   6      107.54      116.33     17.80 o 
  -4  -9   6       95.66      103.20     13.50 o 
  -3  -9   6      153.44      146.19     11.13 o 
  -2  -9   6       51.56       58.64      7.52 o 
  -1  -9   6      266.32      256.96     13.84 o 
   0  -9   6      323.72      350.24     27.93 o 
   1  -9   6      289.17      279.25     14.46 o 
   2  -9   6       15.71        6.35      4.77 o 
   3  -9   6      244.25      238.18     18.11 o 
   4  -9   6      545.92      563.83     28.85 o 
   5  -9   6      468.09      465.61     26.09 o 
  -6  -8   6      129.52      133.51     16.88 o 
  -5  -8   6        7.39       26.40     10.74 o 
  -4  -8   6      370.58      404.68     16.81 o 
  -3  -8   6      775.14      765.90     26.40 o 
  -2  -8   6     1229.25     1201.58     33.15 o 
  -1  -8   6      312.57      318.35     14.37 o 
   0  -8   6     1817.46     1749.50     52.49 o 
   1  -8   6      679.22      696.65     21.65 o 
   2  -8   6      168.27      170.42     28.85 o 
   3  -8   6      136.85      158.07     14.12 o 
   4  -8   6      687.54      727.73     31.92 o 
   5  -8   6      166.10      157.04     11.20 o 
   6  -8   6        6.42       -1.70      5.97 o 
  -7  -7   6      265.24      286.37     22.41 o 
  -6  -7   6      714.58      712.69     35.91 o 
  -5  -7   6        3.04       -9.21      6.14 o 
  -4  -7   6      100.91       99.23      8.19 o 
  -3  -7   6     1928.28     1933.85     66.60 o 
  -2  -7   6      971.88      973.26     24.95 o 
  -1  -7   6      524.17      538.92     19.80 o 
   0  -7   6     1071.74     1074.98     25.80 o 
   1  -7   6     2835.38     2792.40    145.02 o 
   2  -7   6      177.66      177.10     13.81 o 
   3  -7   6        0.92       -1.23      4.91 o 
   4  -7   6       46.06       36.83      8.29 o 
   5  -7   6      128.59      129.01      8.05 o 
   6  -7   6      240.58      241.37     15.58 o 
  -8  -6   6       41.60       38.67     11.05 o 
  -7  -6   6      671.51      688.44     34.68 o 
  -6  -6   6      563.36      576.41     30.08 o 
  -5  -6   6      412.82      379.67     22.71 o 
  -4  -6   6      875.89      888.94     31.61 o 
  -3  -6   6      297.49      304.17     16.27 o 
  -2  -6   6      319.10      326.44      9.47 o 
  -1  -6   6      732.83      700.43     14.44 o 
   0  -6   6      929.06      938.43     17.25 o 
   1  -6   6      517.16      482.73     12.18 o 
   2  -6   6     2350.82     2277.83     38.94 o 
   3  -6   6      880.50      844.98     31.61 o 
   4  -6   6      134.65      124.59      7.25 o 
   5  -6   6      245.21      238.04     10.06 o 
   6  -6   6      789.06      779.05     48.65 o 
  -9  -5   6       49.92       50.03     11.66 o 
  -8  -5   6       82.36       75.50     12.58 o 
  -7  -5   6        2.14        1.66      5.15 o 
  -6  -5   6      267.60      274.35     12.85 o 
  -5  -5   6      763.30      796.15     21.41 o 
  -4  -5   6      985.56     1005.73     18.18 o 
  -3  -5   6       10.07        4.77      2.88 o 
  -2  -5   6     1248.63     1206.78     19.27 o 
  -1  -5   6     2929.49     2901.93     34.41 o 
   0  -5   6     1467.44     1496.18     22.35 o 
   1  -5   6        8.49        8.62      3.14 o 
   2  -5   6     2713.24     2659.25     38.92 o 
   3  -5   6     1052.95     1050.74     20.51 o 
   4  -5   6      166.46      155.65      8.10 o 
   5  -5   6       41.36       52.98      7.15 o 
   6  -5   6      209.64      219.75     13.10 o 
  -9  -4   6       89.86       94.83     10.31 o 
  -8  -4   6      901.79      932.74     27.38 o 
  -7  -4   6      784.14      740.25     25.48 o 
  -6  -4   6      180.57      166.58     10.20 o 
  -5  -4   6     1646.64     1564.74     33.76 o 
  -4  -4   6     3879.38     3949.87     58.89 o 
  -3  -4   6       64.57       58.43      3.88 o 
  -2  -4   6      233.46      220.22      7.15 o 
  -1  -4   6     1805.68     1846.07     29.81 o 
   0  -4   6     1474.83     1587.07     26.74 o 
   1  -4   6      391.63      401.07     11.07 o 
   2  -4   6        5.00        4.36      3.31 o 
   3  -4   6     1316.22     1342.19     30.49 o 
   4  -4   6      306.00      295.72     14.00 o 
   5  -4   6       52.68       46.34      7.34 o 
   6  -4   6        0.31        2.25      9.82 o 
 -10  -3   6       46.96       55.20      8.39 o 
  -9  -3   6      316.73      302.74     16.04 o 
  -8  -3   6     1321.87     1277.64     32.28 o 
  -7  -3   6      615.31      612.87     27.78 o 
  -6  -3   6      175.07      177.32     10.20 o 
  -5  -3   6     1040.40     1007.97     23.41 o 
  -4  -3   6     1937.18     1839.34     29.31 o 
  -3  -3   6     4124.78     4167.53     43.41 o 
  -2  -3   6       12.14       20.21      2.31 o 
  -1  -3   6      350.39      327.51      7.27 o 
   0  -3   6      545.32      497.71     11.78 o 
   1  -3   6     2139.91     2097.41     28.81 o 
   2  -3   6     1070.35     1007.36     30.08 o 
   3  -3   6        0.70       -4.16      4.01 o 
   4  -3   6      863.47      855.27     26.86 o 
   5  -3   6      812.71      814.31     25.54 o 
   6  -3   6      101.65       98.22     15.04 o 
 -10  -2   6       43.57       31.90      9.82 o 
  -9  -2   6        5.76        5.30      5.75 o 
  -8  -2   6      144.62      159.39     15.81 o 
  -7  -2   6     1247.74     1231.89     29.30 o 
  -6  -2   6      709.22      668.71     19.31 o 
  -5  -2   6      310.54      307.92     12.03 o 
  -4  -2   6      978.86     1008.96     13.33 o 
  -3  -2   6     4138.94     4330.46     37.15 o 
  -2  -2   6     3882.43     3946.31     37.92 o 
  -1  -2   6      341.89      340.23      7.82 o 
   0  -2   6     1528.14     1422.66     27.34 o 
   1  -2   6     2955.43     2810.92     44.49 o 
   2  -2   6     2553.98     2394.19     41.76 o 
   3  -2   6       85.90       79.86      8.46 o 
   4  -2   6      835.75      806.57     24.60 o 
   5  -2   6      523.00      516.03     28.54 o 
   6  -2   6      411.05      377.83     27.01 o 
 -10  -1   6      173.94      136.98     11.57 o 
  -9  -1   6      361.88      299.90     15.41 o 
  -8  -1   6      131.28      158.45     13.04 o 
  -7  -1   6      438.29      442.26     18.42 o 
  -6  -1   6     4537.38     4564.30     64.45 o 
  -5  -1   6     1884.02     1855.04     33.09 o 
  -4  -1   6      151.87      156.43      5.98 o 
  -3  -1   6     2758.22     2708.89     31.15 o 
  -2  -1   6     6075.88     6025.84     57.19 o 
  -1  -1   6      798.78      814.25     29.00 o 
   0  -1   6      478.01      489.99     15.52 o 
   1  -1   6     2394.61     2276.79     82.87 o 
   2  -1   6      550.51      556.93     18.34 o 
   3  -1   6        3.36       -6.34      4.23 o 
   4  -1   6        5.86       -4.58      6.14 o 
   5  -1   6       20.00       16.27      6.95 o 
   6  -1   6        1.60       -4.30      9.51 o 
 -11   0   6       13.15        7.77      7.15 o 
 -10   0   6      676.63      683.05     24.96 o 
  -9   0   6      853.46      819.92     25.92 o 
  -8   0   6      189.44      170.96     10.63 o 
  -7   0   6       76.59       77.66      7.16 o 
  -6   0   6     1555.86     1548.49     31.25 o 
  -5   0   6     2599.69     2640.71     37.29 o 
  -4   0   6      513.37      538.50     11.90 o 
  -3   0   6       13.66       11.01      2.16 o 
  -2   0   6     1370.27     1342.42     18.77 o 
  -1   0   6     2237.41     2207.75     51.56 o 
   0   0   6      884.57      914.22     22.46 o 
   1   0   6       15.80       16.40      5.01 o 
   2   0   6      251.34      252.90     20.56 o 
   3   0   6      808.34      781.31     23.98 o 
   4   0   6      361.51      338.62     15.95 o 
   5   0   6        3.94       -4.94      6.83 o 
 -11   1   6       22.74       11.05      6.95 o 
 -10   1   6      283.36      288.85     15.72 o 
  -9   1   6      731.25      704.03     23.76 o 
  -8   1   6     1419.50     1319.46     31.90 o 
  -7   1   6        7.81        6.08      3.98 o 
  -6   1   6      165.63      189.61     11.97 o 
  -5   1   6     1084.23     1094.24     18.66 o 
  -4   1   6     2669.33     2652.91     32.14 o 
  -3   1   6     1244.13     1242.21     19.20 o 
  -2   1   6      718.58      800.03     14.30 o 
  -1   1   6     3342.05     3318.55     49.69 o 
   0   1   6     4085.54     3973.75     88.70 o 
   1   1   6     1319.28     1290.79     65.68 o 
   2   1   6      241.81      249.72     13.02 o 
   3   1   6     1127.03     1111.38     46.50 o 
   4   1   6      504.56      493.03     20.07 o 
   5   1   6       19.33       15.22     10.74 o 
 -11   2   6       92.90       77.93      9.44 o 
 -10   2   6      118.29      126.60     10.85 o 
  -9   2   6      185.40      163.33     11.50 o 
  -8   2   6      525.41      492.02     18.33 o 
  -7   2   6     4302.06     4122.13     62.46 o 
  -6   2   6      644.15      675.01     19.75 o 
  -5   2   6     1927.78     1933.69     26.75 o 
  -4   2   6     7045.91     7191.34     70.21 o 
  -3   2   6     3375.16     3324.06     54.55 o 
  -2   2   6      333.15      385.63     10.29 o 
  -1   2   6      460.92      442.01     15.68 o 
   0   2   6     2061.84     2029.90     38.23 o 
   1   2   6     1090.04     1038.81     26.82 o 
   2   2   6        2.07       -3.77     10.90 o 
   3   2   6      197.83      238.50     21.18 o 
   4   2   6      208.16      223.97     15.19 o 
 -11   3   6     1150.14     1154.64     34.49 o 
 -10   3   6      517.23      461.59     19.81 o 
  -9   3   6      112.41      110.07      9.54 o 
  -8   3   6     1628.58     1601.16     35.79 o 
  -7   3   6      754.77      776.13     22.64 o 
  -6   3   6     1253.26     1262.51     65.07 o 
  -5   3   6       16.69        7.73      2.93 o 
  -4   3   6     2207.60     2284.57     31.12 o 
  -3   3   6     1587.93     1589.75     24.63 o 
  -2   3   6      275.44      293.52     12.63 o 
  -1   3   6        1.34       -0.40      7.37 o 
   0   3   6      150.37      164.67     10.31 o 
   1   3   6      406.72      432.80     17.26 o 
   2   3   6      834.85      808.18     25.26 o 
   3   3   6        4.47       -8.62      5.75 o 
 -11   4   6      372.27      361.73     18.34 o 
 -10   4   6      540.14      493.67     20.97 o 
  -9   4   6      260.65      223.56     12.91 o 
  -8   4   6       95.21       86.78      7.96 o 
  -7   4   6      567.93      565.31     19.13 o 
  -6   4   6      679.94      697.09     20.88 o 
  -5   4   6     1225.45     1210.35     21.81 o 
  -4   4   6       83.68       81.97      5.93 o 
  -3   4   6      843.55      884.22     18.34 o 
  -2   4   6     1554.88     1518.62     36.22 o 
  -1   4   6      421.13      436.39     28.54 o 
   0   4   6      241.01      220.78     12.28 o 
   1   4   6      688.72      695.36     22.72 o 
   2   4   6      363.96      370.77     25.17 o 
   3   4   6      326.60      302.33     22.41 o 
 -10   5   6      335.64      369.38     17.64 o 
  -9   5   6     1083.31     1048.37     32.99 o 
  -8   5   6      786.32      756.20     23.95 o 
  -7   5   6       93.92       74.70      7.37 o 
  -6   5   6     1398.69     1373.30     31.15 o 
  -5   5   6     2012.73     2086.14     31.54 o 
  -4   5   6     1244.00     1241.58     29.72 o 
  -3   5   6      129.82      140.27     13.81 o 
  -2   5   6     1820.44     1829.61     56.48 o 
  -1   5   6     1180.83     1203.78     46.35 o 
   0   5   6        2.12       18.72      8.59 o 
   1   5   6        0.51        4.30      9.21 o 
   2   5   6      252.07      273.47     22.71 o 
 -10   6   6      186.06      224.98     21.79 o 
  -9   6   6     1047.86     1042.64     46.65 o 
  -8   6   6     1443.45     1539.25     56.78 o 
  -7   6   6       20.12       15.65      7.98 o 
  -6   6   6      723.28      666.34     33.46 o 
  -5   6   6     1410.69     1380.00     32.82 o 
  -4   6   6      817.53      841.44     25.15 o 
  -3   6   6       90.72      133.21     14.43 o 
  -2   6   6      528.64      560.15     31.31 o 
  -1   6   6      545.95      576.72     32.53 o 
   0   6   6       16.06       11.66     10.13 o 
   1   6   6       56.55       51.87     12.28 o 
  -9   7   6      416.95      449.96     31.00 o 
  -8   7   6      291.37      275.01     23.63 o 
  -7   7   6      383.04      405.45     27.93 o 
  -6   7   6       15.64        9.77      7.83 o 
  -5   7   6      116.56      109.38     10.17 o 
  -4   7   6      517.33      542.35     28.85 o 
  -3   7   6      554.02      550.33     30.39 o 
  -2   7   6      253.34      286.06     22.71 o 
  -1   7   6      125.93      136.89     18.11 o 
  -8   8   6      164.01      170.96     19.03 o 
  -7   8   6      566.90      579.48     34.68 o 
  -6   8   6      536.59      527.80     21.24 o 
  -5   8   6       50.42       64.13     12.28 o 
  -4   8   6      371.11      381.51     25.78 o 
  -3   8   6      800.36      834.24     38.98 o 
  -1 -11   7       20.79       11.32     15.81 o 
   0 -11   7      309.27      313.84     17.04 o 
   1 -11   7      156.49      154.41     12.30 o 
   2 -11   7       12.47       11.05      8.90 o 
  -3 -10   7       33.72       28.74     14.27 o 
  -2 -10   7      266.02      250.10     14.59 o 
  -1 -10   7       55.05       53.28      7.94 o 
   0 -10   7        6.81        9.31      5.75 o 
   1 -10   7      403.52      414.05     20.72 o 
   2 -10   7      733.91      809.07     36.22 o 
   3 -10   7       29.01       26.40      9.21 o 
   4 -10   7       57.36       65.68     11.05 o 
  -5  -9   7      727.89      748.30     40.21 o 
  -4  -9   7       94.94       70.29     14.12 o 
  -3  -9   7      299.08      319.50     15.59 o 
  -2  -9   7      589.46      579.06     21.02 o 
  -1  -9   7      937.60      972.71     49.88 o 
   0  -9   7       29.22       36.04      8.59 o 
   1  -9   7      626.93      626.44     30.08 o 
   2  -9   7      520.99      518.40     27.62 o 
   3  -9   7      240.42      213.62     17.50 o 
   4  -9   7        0.88       -1.53      7.06 o 
   5  -9   7       86.97       74.33     18.26 o 
  -6  -8   7      316.99      298.34     24.25 o 
  -5  -8   7      811.94      844.67     40.82 o 
  -4  -8   7      185.42      194.88     11.36 o 
  -3  -8   7       98.78       86.74      8.23 o 
  -2  -8   7      285.69      283.70     13.68 o 
  -1  -8   7      829.60      798.07     40.82 o 
   0  -8   7      496.06      495.25     18.11 o 
   1  -8   7       14.36       15.65      6.14 o 
   2  -8   7      695.29      611.10     29.16 o 
   3  -8   7      185.46      174.34     15.65 o 
   4  -8   7      137.26      149.63     10.57 o 
   5  -8   7       97.98       99.14      9.92 o 
  -7  -7   7        2.10       17.80      8.90 o 
  -6  -7   7      141.94      174.03     16.88 o 
  -5  -7   7       89.63      108.65     11.97 o 
  -4  -7   7      630.63      630.20     20.18 o 
  -3  -7   7      347.81      373.64     14.77 o 
  -2  -7   7      114.25      133.61      8.83 o 
  -1  -7   7      145.74      143.80      9.48 o 
   0  -7   7     1471.67     1445.34     33.76 o 
   1  -7   7      916.79      881.20     33.76 o 
   2  -7   7        9.71        9.51      5.83 o 
   3  -7   7      898.75      888.50     20.00 o 
   4  -7   7      997.03     1042.67     22.60 o 
   5  -7   7      132.43      132.56     13.30 o 
  -8  -6   7      250.42      247.39     21.18 o 
  -7  -6   7      323.84      300.48     22.10 o 
  -6  -6   7       92.77       96.38     13.81 o 
  -5  -6   7       81.79       86.25     11.36 o 
  -4  -6   7      409.00      409.25     15.04 o 
  -3  -6   7     1676.20     1609.96     31.67 o 
  -2  -6   7      778.42      788.22     16.09 o 
  -1  -6   7      696.97      686.27     14.88 o 
   0  -6   7     1080.45     1034.46     23.61 o 
   1  -6   7      875.87      882.95     22.30 o 
   2  -6   7      817.89      843.64     18.66 o 
   3  -6   7      472.80      460.10     13.89 o 
   4  -6   7      752.67      787.73     19.34 o 
   5  -6   7      253.04      242.43     13.56 o 
   6  -6   7        0.82      -11.28      7.52 o 
  -9  -5   7      112.73      116.63     14.43 o 
  -8  -5   7       23.44       25.36      7.37 o 
  -7  -5   7     1068.53     1119.58     29.34 o 
  -6  -5   7     1449.61     1402.19     50.95 o 
  -5  -5   7       86.14       96.64      8.90 o 
  -4  -5   7      891.21      876.42     17.10 o 
  -3  -5   7     2422.40     2423.44     31.63 o 
  -2  -5   7      976.24     1020.45     18.25 o 
  -1  -5   7        3.44        0.97      2.48 o 
   0  -5   7      437.34      457.74     14.98 o 
   1  -5   7     1488.17     1443.93     24.24 o 
   2  -5   7       20.23       18.82      4.18 o 
   3  -5   7      454.74      426.89     13.52 o 
   4  -5   7       13.80       18.34      5.59 o 
   5  -5   7       39.32       45.99      7.12 o 
   6  -5   7      219.83      211.48     13.89 o 
  -9  -4   7       55.35       63.54      8.35 o 
  -8  -4   7       40.42       44.69      7.21 o 
  -7  -4   7      335.69      355.56     15.37 o 
  -6  -4   7     1331.65     1337.76     30.33 o 
  -5  -4   7      709.45      693.06     19.63 o 
  -4  -4   7       56.60       55.68      4.29 o 
  -3  -4   7      284.64      267.35      8.42 o 
  -2  -4   7     1020.81      975.12     30.69 o 
  -1  -4   7     2098.23     2036.73     49.88 o 
   0  -4   7      738.99      770.01     16.14 o 
   1  -4   7       15.81       19.80      3.95 o 
   2  -4   7     4551.70     4434.53     65.43 o 
   3  -4   7      486.97      453.24     25.78 o 
   4  -4   7       75.32       66.55      8.24 o 
   5  -4   7      201.30      204.59     12.90 o 
   6  -4   7      362.97      419.88     28.54 o 
 -10  -3   7       76.19       73.62     10.90 o 
  -9  -3   7      213.37      211.39     13.34 o 
  -8  -3   7      414.25      392.92     16.92 o 
  -7  -3   7       13.31        5.73      5.06 o 
  -6  -3   7      516.58      526.45     17.58 o 
  -5  -3   7     2698.42     2701.02     53.56 o 
  -4  -3   7     2069.37     2060.78     22.76 o 
  -3  -3   7       92.41      100.82      4.51 o 
  -2  -3   7     2524.75     2499.00     25.93 o 
  -1  -3   7     3820.22     3785.77     42.41 o 
   0  -3   7     1087.15     1090.20     25.07 o 
   1  -3   7      178.29      157.13     12.12 o 
   2  -3   7      684.55      659.84     21.05 o 
   3  -3   7     1432.33     1320.42     32.01 o 
   4  -3   7      203.96      194.86     26.09 o 
   5  -3   7       59.48       73.77      9.21 o 
 -10  -2   7        4.83        6.75      9.51 o 
  -9  -2   7      238.45      246.16     14.11 o 
  -8  -2   7      632.76      649.07     21.91 o 
  -7  -2   7     2030.50     1893.84     38.20 o 
  -6  -2   7      466.57      449.98     15.94 o 
  -5  -2   7     3422.80     3298.88     69.67 o 
  -4  -2   7     2789.33     2655.49     32.24 o 
  -3  -2   7      305.72      326.51      9.53 o 
  -2  -2   7     1151.14     1117.51     17.27 o 
  -1  -2   7     2604.61     2684.50     42.64 o 
   0  -2   7      865.52      825.49     24.71 o 
   1  -2   7        3.61       -2.76      5.37 o 
   2  -2   7        6.34       -1.38     11.82 o 
   3  -2   7      388.44      378.13     16.60 o 
   4  -2   7      178.01      181.82     12.26 o 
   5  -2   7       88.35       69.37     14.43 o 
 -10  -1   7        4.47       -6.15      6.16 o 
  -9  -1   7      721.68      698.77     24.19 o 
  -8  -1   7     1071.75     1093.50     29.19 o 
  -7  -1   7       41.68       40.94     13.66 o 
  -6  -1   7      706.97      699.10     20.39 o 
  -5  -1   7       40.01       43.09      5.83 o 
  -4  -1   7     2926.03     3101.43     37.60 o 
  -3  -1   7     1460.51     1473.65     21.41 o 
  -2  -1   7      414.58      450.71     17.80 o 
  -1  -1   7       41.47       33.51      5.31 o 
   0  -1   7      773.88      774.91     21.38 o 
   1  -1   7     1364.93     1356.20     30.71 o 
   2  -1   7      282.72      258.84     13.45 o 
   3  -1   7       26.32       15.00      5.53 o 
   4  -1   7      676.07      685.06     24.18 o 
   5  -1   7      336.91      311.94     16.60 o 
 -11   0   7      289.23      295.65     20.41 o 
 -10   0   7      445.39      425.80     32.84 o 
  -9   0   7        3.14       -0.42      6.60 o 
  -8   0   7      492.50      478.36     18.55 o 
  -7   0   7      582.17      572.73     19.20 o 
  -6   0   7     1639.95     1587.85     32.43 o 
  -5   0   7     1026.72      995.71     17.76 o 
  -4   0   7       57.61       61.56      5.38 o 
  -3   0   7     7282.09     7149.63     88.99 o 
  -2   0   7     2722.41     2579.85     50.80 o 
  -1   0   7      349.40      330.20     13.65 o 
   0   0   7      591.16      590.19     18.97 o 
   1   0   7     2268.74     2116.79     40.91 o 
   2   0   7     1286.05     1185.28     30.59 o 
   3   0   7       34.81       41.76     10.74 o 
   4   0   7      189.88      209.20     15.50 o 
 -11   1   7      187.58      176.24     13.31 o 
 -10   1   7      813.53      839.56     27.78 o 
  -9   1   7     1037.09     1060.84     30.16 o 
  -8   1   7       11.48       14.55      5.06 o 
  -7   1   7     2783.46     2691.20     47.53 o 
  -6   1   7     1490.64     1465.67     31.02 o 
  -5   1   7     2005.59     2010.09     28.13 o 
  -4   1   7       80.34       90.28      5.46 o 
  -3   1   7     1731.36     1625.28     31.36 o 
  -2   1   7     4190.12     4069.61     58.48 o 
  -1   1   7      436.91      427.53     16.88 o 
   0   1   7        4.99       -5.59      4.32 o 
   1   1   7      676.76      671.01     21.75 o 
   2   1   7      467.19      442.29     34.53 o 
   3   1   7      189.48      170.35     27.32 o 
   4   1   7        7.13       -3.97      6.62 o 
 -11   2   7        4.84        3.75     14.89 o 
 -10   2   7      706.26      722.92     25.50 o 
  -9   2   7     1306.06     1255.16     33.08 o 
  -8   2   7      305.36      327.18     14.98 o 
  -7   2   7      302.84      320.14     14.20 o 
  -6   2   7     2955.93     2873.71     47.73 o 
  -5   2   7      705.13      746.68     16.15 o 
  -4   2   7      114.08      124.94      6.49 o 
  -3   2   7        8.10        6.06      3.98 o 
  -2   2   7     1004.89      997.27     24.91 o 
  -1   2   7      990.29     1024.44     26.38 o 
   0   2   7       80.17       75.30      8.19 o 
   1   2   7      103.35      100.07      9.48 o 
   2   2   7      138.64      139.46     10.73 o 
   3   2   7      466.59      467.95     20.28 o 
 -11   3   7        6.82       18.95     11.36 o 
 -10   3   7       52.59       56.07     16.57 o 
  -9   3   7      408.91      412.62     26.09 o 
  -8   3   7     1121.46     1012.96     27.99 o 
  -7   3   7      171.53      196.72     15.35 o 
  -6   3   7       69.49       57.38      6.18 o 
  -5   3   7      337.19      372.31     11.52 o 
  -4   3   7     2414.98     2464.71     34.05 o 
  -3   3   7      739.82      769.03     21.75 o 
  -2   3   7      113.52      127.66      9.57 o 
  -1   3   7     2023.91     2064.06     40.88 o 
   0   3   7     1837.34     1754.97     38.14 o 
   1   3   7        9.96       -1.01      5.81 o 
   2   3   7       87.69      109.87     10.85 o 
 -11   4   7      397.02      404.99     19.75 o 
 -10   4   7      272.19      260.58     14.98 o 
  -9   4   7      131.22      129.40     10.63 o 
  -8   4   7     1502.44     1444.65     34.77 o 
  -7   4   7     2726.91     2611.13     50.49 o 
  -6   4   7      366.84      383.57     15.15 o 
  -5   4   7     1840.27     1784.60     45.53 o 
  -4   4   7     1512.30     1564.99     32.72 o 
  -3   4   7     1867.02     1961.32     38.45 o 
  -2   4   7      100.18       93.89      9.07 o 
  -1   4   7      107.51      119.17     15.19 o 
   0   4   7      210.93      263.65     21.49 o 
   1   4   7      345.33      311.84     24.25 o 
   2   4   7       33.27       40.21     11.36 o 
 -10   5   7      400.58      400.92     18.57 o 
  -9   5   7        4.19        3.38     11.36 o 
  -8   5   7      761.03      752.09     24.17 o 
  -7   5   7     1407.82     1351.07     32.73 o 
  -6   5   7      580.55      568.93     19.35 o 
  -5   5   7       10.99        2.34      5.10 o 
  -4   5   7     1162.65     1143.01     41.74 o 
  -3   5   7      673.45      670.95     32.84 o 
  -2   5   7      508.87      534.67     30.39 o 
  -1   5   7        1.04        7.06      8.59 o 
   0   5   7       78.62       96.99     14.43 o 
   1   5   7       83.04       94.53     16.57 o 
 -10   6   7      206.79      190.60     19.95 o 
  -9   6   7       53.96       44.20     11.66 o 
  -8   6   7        0.44      -13.35      8.90 o 
  -7   6   7      124.90      133.21     15.96 o 
  -6   6   7      918.55      940.13     40.51 o 
  -5   6   7      539.29      564.14     28.85 o 
  -4   6   7       25.84        6.14      7.67 o 
  -3   6   7      281.23      303.25     23.33 o 
  -2   6   7     1178.22     1268.23     50.34 o 
  -1   6   7      454.93      484.03     30.69 o 
  -8   7   7      253.21      251.99     21.79 o 
  -7   7   7       18.62       11.97     10.44 o 
  -6   7   7      532.76      527.61     30.39 o 
  -5   7   7      985.66     1046.02     41.74 o 
  -4   7   7      238.20      255.37     21.18 o 
  -3   7   7       95.60       90.85     15.65 o 
  -2   7   7      317.10      340.39     25.48 o 
  -3 -10   8      168.00      186.06     12.32 o 
  -2 -10   8        2.56       -0.36      7.98 o 
  -1 -10   8      406.57      428.32     18.73 o 
   0 -10   8      431.31      492.01     27.62 o 
   1 -10   8       79.69       93.92     13.20 o 
   2 -10   8        6.67        0.61      7.37 o 
   3 -10   8      146.93      120.32     15.04 o 
  -5  -9   8       53.03       54.33     12.89 o 
  -4  -9   8      205.22      216.69     20.87 o 
  -3  -9   8      813.10      841.15     25.96 o 
  -2  -9   8       10.90       24.77      9.05 o 
  -1  -9   8       25.72       18.91     21.49 o 
   0  -9   8      399.96      382.43     23.33 o 
   1  -9   8      328.85      368.01     23.33 o 
   2  -9   8       84.87       73.36     11.97 o 
   3  -9   8        5.24        2.15      7.67 o 
   4  -9   8      100.85      117.00     10.39 o 
  -5  -8   8       29.31       18.42     10.13 o 
  -4  -8   8       82.30       88.06      8.35 o 
  -3  -8   8       47.37       54.36      6.56 o 
  -2  -8   8      971.64      981.17     26.77 o 
  -1  -8   8      167.05      186.00     15.35 o 
   0  -8   8       45.26       41.44      9.51 o 
   1  -8   8     1055.81     1030.06     39.29 o 
   2  -8   8     1696.72     1640.85     52.49 o 
   3  -8   8       33.24       33.86     20.56 o 
   4  -8   8      264.16      244.35     13.84 o 
  -7  -7   8        7.26        2.46      8.29 o 
  -6  -7   8      636.54      680.46     34.07 o 
  -5  -7   8      717.03      708.70     33.15 o 
  -4  -7   8      133.81      131.12      8.63 o 
  -3  -7   8     1074.65     1084.79     26.72 o 
  -2  -7   8     1016.62     1013.47     31.00 o 
  -1  -7   8      467.68      468.38     23.63 o 
   0  -7   8       21.93       17.19      7.06 o 
   1  -7   8       77.00       70.59     11.05 o 
   2  -7   8      676.10      676.29     17.42 o 
   3  -7   8      424.24      413.85     13.78 o 
   4  -7   8       11.49       12.48      9.16 o 
   5  -7   8       89.13      128.91     12.58 o 
  -8  -6   8      241.92      235.11     21.18 o 
  -7  -6   8        1.54        4.60      8.90 o 
  -6  -6   8      690.44      702.26     33.15 o 
  -5  -6   8     1154.60     1183.52     41.74 o 
  -4  -6   8      303.94      292.50     12.23 o 
  -3  -6   8       67.29       60.53      5.11 o 
  -2  -6   8      431.02      437.84     12.12 o 
  -1  -6   8      786.29      788.83     20.68 o 
   0  -6   8      272.40      243.70     15.96 o 
   1  -6   8       21.21       17.46      3.92 o 
   2  -6   8       23.99       17.32      8.86 o 
   3  -6   8      385.98      375.29     13.38 o 
   4  -6   8      395.96      408.24     17.76 o 
   5  -6   8       36.80       17.18      7.95 o 
  -9  -5   8      283.90      284.52     23.02 o 
  -8  -5   8      190.43      197.93     12.57 o 
  -7  -5   8       84.40       82.99      8.68 o 
  -6  -5   8        8.76        2.72      5.22 o 
  -5  -5   8      835.80      844.98     27.16 o 
  -4  -5   8     1009.06      960.19     18.32 o 
  -3  -5   8     1330.48     1318.61     22.03 o 
  -2  -5   8       55.02       56.78      7.98 o 
  -1  -5   8      701.56      680.79     15.76 o 
   0  -5   8     1611.28     1583.37     26.29 o 
   1  -5   8      471.19      452.60     13.44 o 
   2  -5   8       79.50       83.37     17.96 o 
   3  -5   8      291.21      303.81     14.84 o 
   4  -5   8      896.42      910.37     50.49 o 
   5  -5   8      230.48      209.67     13.78 o 
  -9  -4   8       18.15        5.90     13.81 o 
  -8  -4   8      338.38      366.88     16.82 o 
  -7  -4   8      771.29      779.06     23.86 o 
  -6  -4   8      163.95      157.14      9.86 o 
  -5  -4   8       14.44       12.55      4.11 o 
  -4  -4   8     2283.93     2206.88     25.40 o 
  -3  -4   8     2963.85     2841.78     30.03 o 
  -2  -4   8     1005.93     1042.44     21.82 o 
  -1  -4   8     1048.59     1048.14     19.87 o 
   0  -4   8     2578.78     2491.14     35.00 o 
   1  -4   8      971.24      918.27     25.17 o 
   2  -4   8       22.40       20.87      6.60 o 
   3  -4   8      100.85      111.71      9.66 o 
   4  -4   8      479.96      457.67     19.75 o 
   5  -4   8       95.32      102.63     10.19 o 
 -10  -3   8      532.55      556.40     23.01 o 
  -9  -3   8       98.31       83.42      9.21 o 
  -8  -3   8      654.52      627.32     22.01 o 
  -7  -3   8      931.38      912.35     25.50 o 
  -6  -3   8     1440.47     1402.97     37.91 o 
  -5  -3   8        3.59        1.44      3.36 o 
  -4  -3   8      833.77      821.86     13.59 o 
  -3  -3   8     1932.15     1905.47     22.76 o 
  -2  -3   8      966.81      951.37     30.54 o 
  -1  -3   8       19.03       12.28      4.66 o 
   0  -3   8      309.96      311.61     18.88 o 
   1  -3   8      516.00      495.85     18.55 o 
   2  -3   8      113.59      107.54     13.50 o 
   3  -3   8      127.77      121.19     11.36 o 
   4  -3   8       32.38       11.36      6.51 o 
 -10  -2   8      453.36      462.52     20.27 o 
  -9  -2   8      202.54      189.62     12.69 o 
  -8  -2   8        0.02        1.44      5.10 o 
  -7  -2   8      546.79      560.25     19.21 o 
  -6  -2   8      469.98      488.99     16.91 o 
  -5  -2   8     1355.39     1313.01     27.59 o 
  -4  -2   8      206.55      223.31      8.10 o 
  -3  -2   8      414.31      438.15     14.96 o 
  -2  -2   8     1051.43     1055.78     25.06 o 
  -1  -2   8     1942.88     1800.28     35.26 o 
   0  -2   8      374.82      368.73     15.40 o 
   1  -2   8      345.46      328.24     15.08 o 
   2  -2   8     1393.65     1358.32     33.85 o 
   3  -2   8      228.98      212.13     13.24 o 
   4  -2   8        1.22       -4.30      6.51 o 
 -10  -1   8      190.72      186.66     18.72 o 
  -9  -1   8      557.37      562.87     21.59 o 
  -8  -1   8      561.82      569.89     20.72 o 
  -7  -1   8        8.85       13.20      6.75 o 
  -6  -1   8      517.38      531.26     17.54 o 
  -5  -1   8     1858.94     1862.23     27.58 o 
  -4  -1   8     2756.86     2745.80     34.50 o 
  -3  -1   8      270.50      268.58     12.04 o 
  -2  -1   8     1679.20     1663.17     33.19 o 
  -1  -1   8     4469.15     4248.13    144.26 o 
   0  -1   8      907.12      859.44     24.30 o 
   1  -1   8       44.84       53.95      8.90 o 
   2  -1   8      792.84      739.07     24.41 o 
   3  -1   8      460.95      441.10     19.10 o 
   4  -1   8       15.84       12.02      8.59 o 
 -11   0   8      140.70      123.33     11.81 o 
 -10   0   8        0.19       -3.05      5.97 o 
  -9   0   8     1082.21     1145.18     31.68 o 
  -8   0   8     2109.61     2126.31     71.36 o 
  -7   0   8     1255.24     1216.74     29.61 o 
  -6   0   8     2263.45     2241.39     40.77 o 
  -5   0   8     2825.31     2810.06     36.02 o 
  -4   0   8     1347.02     1391.51     29.21 o 
  -3   0   8      127.00      130.28     10.74 o 
  -2   0   8      441.09      426.47     16.06 o 
  -1   0   8      521.36      502.32     18.00 o 
   0   0   8     1078.18     1006.92     27.13 o 
   1   0   8      142.78      140.03     10.73 o 
   2   0   8        1.42       -4.91      5.51 o 
   3   0   8      117.43      120.63     10.88 o 
 -11   1   8      543.48      539.52     22.99 o 
 -10   1   8        9.20       27.45     10.74 o 
  -9   1   8      352.21      379.22     17.47 o 
  -8   1   8     1127.12     1058.08     28.94 o 
  -7   1   8      115.46      120.10      8.67 o 
  -6   1   8      555.63      564.63     17.98 o 
  -5   1   8      449.78      446.75     14.07 o 
  -4   1   8     1139.81     1180.19     27.22 o 
  -3   1   8      981.59     1011.24     25.39 o 
  -2   1   8      418.01      434.33     16.48 o 
  -1   1   8      212.05      195.79     20.26 o 
   0   1   8      384.62      398.52     16.89 o 
   1   1   8      629.54      624.03     22.28 o 
   2   1   8      461.32      404.59     18.44 o 
   3   1   8       82.16      119.70     14.27 o 
 -11   2   8      202.46      179.04     13.23 o 
 -10   2   8      557.99      561.88     22.24 o 
  -9   2   8       91.33       86.42     16.11 o 
  -8   2   8      193.94      174.66     10.95 o 
  -7   2   8     1437.77     1314.85     31.45 o 
  -6   2   8      906.10      870.29     36.37 o 
  -5   2   8      751.49      816.60     54.79 o 
  -4   2   8      223.62      216.55     12.58 o 
  -3   2   8     2968.43     2996.59     50.45 o 
  -2   2   8     1165.39     1208.49     29.91 o 
  -1   2   8       18.94       17.33     13.66 o 
   0   2   8      238.27      255.34     14.20 o 
   1   2   8      832.61      845.00     26.75 o 
   2   2   8       27.89       34.08      7.49 o 
 -10   3   8     1057.16     1090.71     32.65 o 
  -9   3   8      932.15      936.12     28.32 o 
  -8   3   8       24.06       21.22      5.21 o 
  -7   3   8     1322.80     1303.33     31.56 o 
  -6   3   8     2598.84     2620.34     46.34 o 
  -5   3   8      861.30      944.43     24.96 o 
  -4   3   8       36.79       31.81      8.75 o 
  -3   3   8      494.01      491.20     18.39 o 
  -2   3   8     1609.98     1611.20     36.37 o 
  -1   3   8      406.82      406.18     17.57 o 
   0   3   8      104.31      110.62     11.16 o 
   1   3   8        9.75        7.15      7.25 o 
 -10   4   8      600.99      609.77     23.63 o 
  -9   4   8      831.69      778.67     36.06 o 
  -8   4   8      251.46      234.39     12.97 o 
  -7   4   8      159.47      166.61     11.06 o 
  -6   4   8     1345.13     1294.63     42.97 o 
  -5   4   8      776.44      778.21     23.00 o 
  -4   4   8      146.63      167.32     16.27 o 
  -3   4   8        5.38       -1.02      5.10 o 
  -2   4   8      103.89      107.83     10.08 o 
  -1   4   8      716.79      680.77     36.22 o 
   0   4   8      475.56      483.11     30.69 o 
 -10   5   8       10.03       -1.67     14.73 o 
  -9   5   8      428.79      410.85     18.51 o 
  -8   5   8      495.15      483.57     25.32 o 
  -7   5   8      427.40      443.61     30.23 o 
  -5   5   8      814.22      866.77     36.83 o 
  -4   5   8     1243.56     1225.57     46.35 o 
  -3   5   8      320.92      313.38     23.94 o 
  -2   5   8       60.87       85.63     14.73 o 
  -1   5   8      914.83     1005.50     46.04 o 
  -9   6   8       23.28       43.28     10.74 o 
  -8   6   8     1142.13     1077.02     45.43 o 
  -5   6   8      228.58      191.83     18.11 o 
  -4   6   8      801.38      829.02     39.29 o 
  -3   6   8      389.60      387.96     27.93 o 
  -2   6   8        8.67        0.00     11.36 o 
  -5   7   8        4.62      -14.73      9.82 o 
  -3 -10   9       39.19       50.81      8.00 o 
  -2 -10   9      403.86      431.54     25.78 o 
  -1 -10   9       80.21      106.81     12.89 o 
   0 -10   9       42.93       42.05     10.44 o 
   1 -10   9        1.13        9.51      7.67 o 
  -5  -9   9      107.63      109.88     16.27 o 
  -4  -9   9      352.95      355.42     26.09 o 
  -3  -9   9       29.35       31.08      7.98 o 
  -2  -9   9      116.61      122.16     12.58 o 
  -1  -9   9      640.76      650.38     31.31 o 
   0  -9   9      501.29      490.47     27.62 o 
   1  -9   9        3.47       15.96      7.98 o 
  -6  -8   9        0.66       -7.06      9.82 o 
  -5  -8   9      474.81      425.10     27.93 o 
  -4  -8   9      218.26      218.26     19.49 o 
  -3  -8   9      423.05      422.79     21.33 o 
  -2  -8   9        0.05       12.28      5.83 o 
  -1  -8   9      810.03      780.52     33.46 o 
   0  -8   9      451.28      450.27     25.48 o 
   2  -8   9        0.08       -8.59      5.72 o 
   3  -8   9      114.57      111.61     10.48 o 
  -7  -7   9      527.65      540.50     31.31 o 
  -6  -7   9       47.53       53.10     10.44 o 
  -4  -7   9      724.45      726.16     33.15 o 
  -3  -7   9      226.86      217.61     15.35 o 
  -2  -7   9       76.59       73.05      9.51 o 
  -1  -7   9        0.23        6.14      5.22 o 
   0  -7   9      320.45      319.73     15.03 o 
   1  -7   9      203.91      205.31      9.51 o 
   2  -7   9       23.25       24.61      4.88 o 
   3  -7   9      558.75      532.52     16.49 o 
  -8  -6   9       59.43       70.59     11.97 o 
  -7  -6   9      158.97      217.31     18.42 o 
  -6  -6   9      352.24      362.79     23.02 o 
  -5  -6   9      404.85      359.11     21.18 o 
  -4  -6   9       36.27       39.26      5.78 o 
  -3  -6   9      742.63      726.49     41.44 o 
  -2  -6   9     1777.85     1802.46     28.75 o 
  -1  -6   9      483.68      526.04     15.64 o 
   0  -6   9      104.10      107.73      7.31 o 
   1  -6   9     1091.38     1097.80     23.46 o 
   2  -6   9     1459.68     1496.77     29.10 o 
   3  -6   9      119.16      104.20     12.58 o 
   4  -6   9        0.27       10.44      9.51 o 
  -8  -5   9       29.72       46.68      7.25 o 
  -7  -5   9      188.64      184.87     11.60 o 
  -6  -5   9      760.41      795.40     23.65 o 
  -5  -5   9     1278.74     1298.11     29.62 o 
  -4  -5   9      200.68      193.22      7.07 o 
  -3  -5   9     1737.32     1711.53     26.80 o 
  -2  -5   9     1480.55     1442.01     24.76 o 
  -1  -5   9      571.67      590.13     15.57 o 
   0  -5   9        1.66        4.47      3.95 o 
   1  -5   9      423.34      426.80     17.66 o 
   2  -5   9      275.46      288.26     14.84 o 
   3  -5   9      497.61      439.94     19.75 o 
   4  -5   9       28.37       33.48      9.36 o 
  -9  -4   9      549.73      593.59     24.09 o 
  -8  -4   9      327.46      304.30     15.41 o 
  -7  -4   9        6.56       12.15      5.20 o 
  -6  -4   9     1249.13     1192.06     29.19 o 
  -5  -4   9      783.75      766.57     29.16 o 
  -4  -4   9      184.39      201.50      8.36 o 
  -3  -4   9        2.66        3.76      3.54 o 
  -2  -4   9      656.83      652.57     15.86 o 
  -1  -4   9      693.15      691.51     21.38 o 
   0  -4   9      291.40      276.12     13.99 o 
   1  -4   9       11.11        7.23     12.74 o 
   2  -4   9      136.60      133.01     10.39 o 
   3  -4   9      148.51      154.45     12.26 o 
   4  -4   9      199.74      182.72     13.45 o 
 -10  -3   9       19.64       19.88      7.78 o 
  -9  -3   9      187.42      188.11     12.57 o 
  -8  -3   9      388.25      406.27     17.58 o 
  -7  -3   9       97.69       94.67      8.79 o 
  -6  -3   9      136.63      121.91      8.83 o 
  -5  -3   9      479.52      469.40     22.41 o 
  -4  -3   9     1503.38     1528.12     31.33 o 
  -3  -3   9      999.78     1008.17     25.01 o 
  -2  -3   9      109.58      105.98      8.46 o 
  -1  -3   9      641.28      612.58     20.18 o 
   0  -3   9     1807.41     1651.50     36.68 o 
   1  -3   9      518.41      491.06     19.42 o 
   2  -3   9       21.84       24.47      6.51 o 
   3  -3   9      190.32      195.76     15.96 o 
 -10  -2   9      111.28      123.03     10.95 o 
  -9  -2   9       15.30       15.11      6.18 o 
  -8  -2   9      788.50      776.53     24.73 o 
  -7  -2   9     1755.72     1758.56     37.72 o 
  -6  -2   9      242.41      227.31     11.10 o 
  -5  -2   9       11.34        7.98      5.83 o 
  -4  -2   9     1333.38     1290.67     28.62 o 
  -3  -2   9     4462.47     4421.65     64.17 o 
  -2  -2   9      381.81      403.44     16.06 o 
  -1  -2   9      462.34      459.63     17.58 o 
   0  -2   9     1230.95     1221.37     31.03 o 
   1  -2   9      562.01      539.47     20.51 o 
   2  -2   9       67.16       62.42      8.55 o 
   3  -2   9      147.23      140.52     12.15 o 
 -10  -1   9      575.79      610.14     23.86 o 
  -9  -1   9       87.34      101.14     13.66 o 
  -8  -1   9      978.35      996.39     28.39 o 
  -7  -1   9     2154.41     2122.37     42.36 o 
  -6  -1   9      480.28      503.07     17.26 o 
  -5  -1   9        4.87        0.88      7.67 o 
  -4  -1   9      584.54      595.06     19.07 o 
  -3  -1   9      551.99      535.29     18.44 o 
  -2  -1   9     2021.47     1989.49     39.60 o 
  -1  -1   9        4.58        8.65      4.64 o 
   0  -1   9      100.14      103.62      9.66 o 
   1  -1   9      412.99      403.81     17.90 o 
   2  -1   9      342.75      325.13     16.69 o 
   3  -1   9      211.01      182.53     13.34 o 
 -10   0   9      699.79      717.30     36.22 o 
  -9   0   9      222.82      220.92     27.47 o 
  -8   0   9       19.85       18.67     12.12 o 
  -7   0   9      669.40      652.10     21.28 o 
  -6   0   9     1865.03     1848.75     36.70 o 
  -5   0   9      132.72      160.75     10.20 o 
  -4   0   9        0.67        4.72      5.22 o 
  -3   0   9      120.81      111.31      8.99 o 
  -2   0   9      312.75      326.72     14.86 o 
  -1   0   9     1659.84     1588.39     36.35 o 
   0   0   9       89.39       79.61     11.36 o 
   1   0   9      118.34      127.68     11.50 o 
   2   0   9      752.67      735.92     42.05 o 
 -10   1   9       34.94       46.85     10.74 o 
  -9   1   9      593.02      626.61     23.00 o 
  -8   1   9     1032.42     1019.87     28.51 o 
  -7   1   9      252.88      274.31     17.65 o 
  -6   1   9      788.21      822.27     34.68 o 
  -5   1   9     3205.66     3340.88     54.06 o 
  -4   1   9     1181.28     1227.60     29.83 o 
  -3   1   9       74.01       81.64      8.39 o 
  -2   1   9      642.60      638.32     21.77 o 
  -1   1   9     1384.65     1326.83     33.62 o 
   0   1   9      242.03      249.19     14.52 o 
   1   1   9      253.22      263.49     15.55 o 
   2   1   9       80.78       78.62     17.03 o 
 -10   2   9       21.22       38.47      7.27 o 
  -9   2   9     1027.82     1055.67     30.46 o 
  -8   2   9     1563.95     1556.19     36.73 o 
  -7   2   9      633.86      605.98     20.28 o 
  -6   2   9      386.84      325.35     21.79 o 
  -5   2   9     2303.37     2362.64     44.36 o 
  -4   2   9      489.28      517.60     19.21 o 
  -3   2   9      262.81      286.56     14.42 o 
  -2   2   9      100.77       84.85      9.79 o 
  -1   2   9       29.15       40.31      8.75 o 
   0   2   9      580.84      571.79     22.49 o 
   1   2   9      223.83      206.95     13.98 o 
 -10   3   9        1.72       16.81     21.64 o 
  -9   3   9      171.47      141.96     10.95 o 
  -8   3   9      747.30      669.29     23.63 o 
  -7   3   9      532.01      527.61     27.62 o 
  -6   3   9      233.69      216.39     17.80 o 
  -5   3   9       30.00       25.14      6.38 o 
  -4   3   9     1665.87     1748.59     38.84 o 
  -3   3   9      482.30      524.31     20.19 o 
  -2   3   9      331.55      337.75     21.49 o 
  -1   3   9       93.07      117.66     13.35 o 
   0   3   9      205.52      246.21     19.95 o 
 -10   4   9      263.57      260.56     15.07 o 
  -9   4   9       73.58       74.95     22.10 o 
  -8   4   9       92.43       90.34      8.52 o 
  -7   4   9      636.81      661.43     31.61 o 
  -6   4   9     1181.44     1236.62     44.20 o 
  -5   4   9      207.41      199.89     16.73 o 
  -4   4   9      249.99      280.62     15.17 o 
  -3   4   9     1740.27     1819.36     41.25 o 
  -2   4   9      386.72      358.49     26.09 o 
  -1   4   9        2.42        3.99     10.74 o 
  -9   5   9      333.31      314.35     15.73 o 
  -5   5   9      393.01      425.40     27.01 o 
  -4   5   9        4.31       13.81     10.74 o 
  -3   5   9      265.41      250.45     22.71 o 
  -5   6   9      297.84      316.14     24.25 o 
  -3  -9  10      482.23      507.97     27.01 o 
  -2  -9  10       33.64       84.71     10.44 o 
  -1  -9  10       96.91      119.40     12.58 o 
   0  -9  10       91.82       88.70     13.20 o 
   1  -9  10       39.40       40.89     25.01 o 
  -5  -8  10      170.11      146.10     16.57 o 
  -4  -8  10       55.23       59.85      8.90 o 
  -3  -8  10       52.72       99.75     11.36 o 
  -2  -8  10      361.39      371.39     22.71 o 
   0  -8  10      195.33      189.40     12.66 o 
   1  -8  10       15.96        0.63      6.91 o 
   2  -8  10      154.37      140.61     11.54 o 
  -7  -7  10       20.99       13.20     10.13 o 
  -6  -7  10       61.22       81.34     11.66 o 
  -4  -7  10      616.94      609.87     27.01 o 
  -2  -7  10      395.07      411.31     16.55 o 
  -1  -7  10      754.16      824.27     24.79 o 
   0  -7  10      609.37      622.38     21.62 o 
   1  -7  10        3.22        9.06      9.08 o 
   2  -7  10      152.57      173.90     27.62 o 
  -7  -6  10      388.18      387.04     23.94 o 
  -6  -6  10       27.04       26.09      8.59 o 
  -5  -6  10      365.66      408.83     23.02 o 
  -4  -6  10     1395.03     1386.49     24.63 o 
  -3  -6  10      399.28      395.10     12.49 o 
  -2  -6  10       28.87       26.29      6.03 o 
  -1  -6  10     1138.91     1176.76     24.03 o 
   0  -6  10      579.03      608.51     17.28 o 
   1  -6  10       71.05       74.44      8.91 o 
   2  -6  10      174.38      136.15     11.80 o 
  -8  -5  10      482.24      487.39     21.95 o 
  -7  -5  10      300.36      325.37     29.62 o 
  -6  -5  10       50.73       64.18      7.49 o 
  -5  -5  10      346.72      291.28     19.34 o 
  -4  -5  10       67.71       78.93      8.11 o 
  -3  -5  10      376.54      376.97     12.43 o 
  -2  -5  10      391.85      395.82     12.96 o 
  -1  -5  10        2.95       -0.25      7.98 o 
   0  -5  10      274.34      290.15     14.62 o 
   1  -5  10      448.59      443.04     19.21 o 
   2  -5  10      302.85      288.29     21.02 o 
   3  -5  10        0.29       -5.45      7.29 o 
  -9  -4  10      100.33       93.67     19.80 o 
  -8  -4  10        0.40        0.91      5.97 o 
  -7  -4  10      884.44      850.01     26.09 o 
  -6  -4  10      376.10      397.64     32.53 o 
  -5  -4  10      514.27      529.76     27.01 o 
  -4  -4  10       33.38       30.14      5.59 o 
  -3  -4  10      719.48      692.61     21.34 o 
  -2  -4  10     1270.23     1245.77     31.46 o 
  -1  -4  10      605.19      635.07     22.02 o 
   0  -4  10      131.90      139.33     10.73 o 
   1  -4  10      727.40      748.93     25.28 o 
   2  -4  10      498.90      470.87     20.71 o 
  -9  -3  10      349.12      358.16     17.45 o 
  -8  -3  10      146.68      143.84     10.79 o 
  -7  -3  10       64.07       71.45      7.52 o 
  -6  -3  10     2381.19     2401.11     65.38 o 
  -5  -3  10     1279.92     1272.53     44.20 o 
  -4  -3  10       68.79       92.21     13.50 o 
  -3  -3  10      628.86      638.60     20.94 o 
  -2  -3  10     1794.78     1777.26     38.05 o 
  -1  -3  10      527.46      507.02     19.52 o 
   0  -3  10        3.13        1.52      5.41 o 
   1  -3  10      118.93      132.57     10.66 o 
   2  -3  10      262.59      234.17     14.62 o 
 -10  -2  10      634.14      678.13     25.60 o 
  -9  -2  10      864.23      897.27     28.15 o 
  -8  -2  10      168.52      160.23     10.92 o 
  -7  -2  10       38.70       26.89     15.19 o 
  -6  -2  10     1472.28     1416.79     48.19 o 
  -5  -2  10      802.21      822.88     35.60 o 
  -4  -2  10       74.13       80.37     20.72 o 
  -3  -2  10       10.46        8.70      5.31 o 
  -2  -2  10       15.34       10.28     11.20 o 
  -1  -2  10      555.84      548.32     20.73 o 
   0  -2  10      966.46      909.80     28.32 o 
   1  -2  10       22.89        9.15      6.27 o 
   2  -2  10       86.65      102.58     10.70 o 
 -10  -1  10       55.47       71.74      9.13 o 
  -9  -1  10      165.31      172.93     11.62 o 
  -8  -1  10      414.57      423.73     17.83 o 
  -7  -1  10      258.66      265.49     20.56 o 
  -6  -1  10      374.60      370.46     23.94 o 
  -5  -1  10     1823.97     1870.12     57.09 o 
  -4  -1  10     1070.15     1121.86     28.83 o 
  -3  -1  10      288.37      299.10     14.65 o 
  -2  -1  10        2.68        5.22      6.91 o 
  -1  -1  10      360.66      377.83     26.70 o 
   0  -1  10      791.62      755.14     29.16 o 
   1  -1  10      357.61      334.14     17.25 o 
 -10   0  10      448.69      499.89     21.50 o 
  -9   0  10       20.95        5.40     15.81 o 
  -8   0  10      836.02      905.40     28.54 o 
  -6   0  10      182.22      182.32     16.88 o 
  -5   0  10       15.94       24.93      5.94 o 
  -4   0  10     2223.29     2157.17     43.05 o 
  -3   0  10     1605.45     1556.68     36.13 o 
  -2   0  10        0.91       -4.11      5.01 o 
  -1   0  10      105.94      113.54     10.39 o 
   0   0  10      198.58      205.63     13.44 o 
   1   0  10      178.53      156.17     12.15 o 
 -10   1  10      609.92      607.01     23.70 o 
  -9   1  10      105.79      119.38     23.79 o 
  -8   1  10      488.26      502.75     29.47 o 
  -7   1  10     1331.54     1361.85     49.11 o 
  -6   1  10      941.31      995.68     40.82 o 
  -5   1  10       26.50       17.94      9.67 o 
  -4   1  10      188.12      186.48     14.73 o 
  -3   1  10      641.78      662.08     23.33 o 
  -2   1  10      973.92     1028.29     30.36 o 
  -1   1  10        0.63        8.79      6.11 o 
   0   1  10       20.77        5.55     10.13 o 
 -10   2  10      314.80      297.39     15.92 o 
  -9   2  10      182.51      154.98     11.27 o 
  -8   2  10        7.12       -9.21      7.98 o 
  -7   2  10      236.08      195.82     18.11 o 
  -6   2  10      806.23      776.53     35.60 o 
  -5   2  10      612.80      650.67     23.02 o 
  -4   2  10      198.05      208.52     13.13 o 
  -3   2  10      314.54      357.16     24.86 o 
  -2   2  10      416.06      465.33     20.37 o 
  -1   2  10     1103.84     1095.80     32.52 o 
  -9   3  10      650.58      666.65     34.68 o 
  -8   3  10      492.61      501.22     29.16 o 
  -7   3  10       51.11       51.26     11.05 o 
  -6   3  10      631.32      675.55     33.46 o 
  -5   3  10     1741.98     1857.85     41.33 o 
  -4   3  10      341.25      351.13     17.23 o 
  -3   3  10       54.58       57.13      9.05 o 
  -2   3  10      750.91      820.51     28.07 o 
  -8   4  10     1034.50     1102.49     45.43 o 
  -6   4  10       90.29       74.28     13.50 o 
  -5   4  10      365.79      402.53     22.10 o 
  -4   4  10      346.46      311.23     25.17 o 
  -3   4  10      116.74      104.66     17.50 o 
  -3  -8  11      817.23      882.73     39.29 o 
  -2  -8  11      281.92      304.45     25.94 o 
  -1  -8  11       68.29       62.58      9.18 o 
   0  -8  11      348.10      390.03     18.39 o 
  -4  -7  11       92.49      115.58     10.63 o 
  -3  -7  11      689.71      707.45     22.64 o 
  -2  -7  11      202.55      196.48     12.44 o 
  -1  -7  11       52.13       37.40      8.43 o 
   0  -7  11       57.57       56.93      7.55 o 
   1  -7  11      106.34      110.53     26.86 o 
  -5  -6  11      192.54      208.71     15.65 o 
  -4  -6  11       36.97       48.19     11.43 o 
  -3  -6  11        8.97       -2.06      9.42 o 
  -2  -6  11      625.84      633.44     17.64 o 
  -1  -6  11      337.71      349.84     16.47 o 
   0  -6  11       96.21       91.54      9.35 o 
   1  -6  11        9.16       19.21      6.83 o 
  -8  -5  11      193.17      224.75     13.02 o 
  -7  -5  11      130.75      143.34     15.65 o 
  -6  -5  11       31.55       17.19      8.90 o 
  -5  -5  11     1088.43     1048.17     40.82 o 
  -4  -5  11      759.69      785.43     23.85 o 
  -3  -5  11       21.52        6.99      5.97 o 
  -2  -5  11       63.88       75.62     10.28 o 
  -1  -5  11      864.38      881.56     27.67 o 
   0  -5  11      663.13      697.43     24.82 o 
   1  -5  11        0.05        5.28      6.60 o 
  -8  -4  11      653.78      672.63     23.58 o 
  -7  -4  11      487.48      492.01     28.85 o 
  -6  -4  11       13.44        9.82      7.37 o 
  -5  -4  11      788.77      807.23     35.91 o 
  -4  -4  11     1313.02     1288.35     31.73 o 
  -3  -4  11      270.26      265.03     14.00 o 
  -2  -4  11       88.32       88.53      8.91 o 
  -1  -4  11      217.41      198.11     12.69 o 
   0  -4  11      287.71      246.85     20.72 o 
   1  -4  11      162.25      148.13     12.47 o 
  -9  -3  11      159.28      168.64     22.56 o 
  -8  -3  11      626.56      602.81     33.46 o 
  -7  -3  11      277.25      238.18     19.95 o 
  -6  -3  11       96.17      140.57     14.12 o 
  -5  -3  11       50.19       41.13      9.82 o 
  -4  -3  11      416.97      413.68     17.46 o 
  -3  -3  11      406.04      428.64     25.94 o 
  -2  -3  11      591.21      594.83     21.95 o 
  -1  -3  11       12.27       -4.42      5.75 o 
   0  -3  11      214.53      219.65     14.20 o 
   1  -3  11      471.90      445.42     21.16 o 
  -9  -2  11       61.16       67.75     10.13 o 
  -8  -2  11       24.54       10.44      9.51 o 
  -6  -2  11      487.01      526.69     29.47 o 
  -5  -2  11      182.57      140.88     15.04 o 
  -4  -2  11       17.80       17.99      6.03 o 
  -3  -2  11      745.98      753.73     35.76 o 
  -2  -2  11      477.44      493.26     20.39 o 
  -1  -2  11      525.68      476.21     20.29 o 
   0  -2  11      180.63      181.72     26.70 o 
   1  -2  11      367.28      355.73     26.40 o 
  -9  -1  11     1121.16     1170.94     49.72 o 
  -8  -1  11      178.15      175.87     18.42 o 
  -7  -1  11      160.37      146.71     15.65 o 
  -6  -1  11     2091.18     2173.37     66.30 o 
  -5  -1  11     1365.20     1369.83     50.34 o 
  -4  -1  11        0.77       -0.14     14.27 o 
  -3  -1  11      961.20      976.48     28.86 o 
  -2  -1  11      506.68      495.08     20.73 o 
  -1  -1  11        2.44       -3.35      7.83 o 
   0  -1  11       44.61       32.94      8.17 o 
  -9   0  11      535.28      515.03     31.92 o 
  -8   0  11      239.08      249.53     20.87 o 
  -7   0  11        2.27        7.67      8.29 o 
  -6   0  11      239.82      246.16     19.95 o 
  -5   0  11      852.14      851.63     26.16 o 
  -4   0  11      486.11      496.00     20.18 o 
  -3   0  11       98.68      116.71     11.28 o 
  -2   0  11      263.83      270.55     15.73 o 
  -1   0  11      295.03      294.69     16.28 o 
  -9   1  11      124.19       94.53     15.04 o 
  -8   1  11      496.23      499.38     29.77 o 
  -7   1  11      406.14      426.63     27.32 o 
  -6   1  11       33.35       38.98     10.74 o 
  -5   1  11      455.32      485.66     20.07 o 
  -4   1  11     1561.65     1672.19     40.35 o 
  -3   1  11      326.14      334.89     17.58 o 
  -2   1  11        1.32        8.23      7.37 o 
  -1   1  11      652.04      717.78     27.00 o 
  -9   2  11       97.97      113.87     17.19 o 
  -8   2  11      569.93      603.12     33.76 o 
  -7   2  11      862.12      820.12     38.37 o 
  -6   2  11      185.46      171.88     17.50 o 
  -5   2  11       97.02      108.20     18.11 o 
  -4   2  11      573.24      584.40     22.90 o 
  -3   2  11      851.39      864.04     29.08 o 
  -8   3  11      247.45      236.34     20.26 o 
  -7   3  11      581.51      610.79     33.15 o 
  -6   3  11      160.62      140.27     16.57 o 
  -5   3  11       59.60       76.25     10.19 o 
  -4   3  11       12.99        3.68     19.95 o 
  -3  -7  12      266.90      283.23     15.61 o 
  -2  -7  12      123.30      129.85     12.12 o 
  -6  -6  12      125.48       97.60     15.96 o 
  -5  -6  12       55.65       84.41     11.36 o 
  -4  -6  12      552.80      572.42     21.16 o 
  -3  -6  12      531.12      544.84     21.05 o 
  -2  -6  12      152.97      161.68     11.49 o 
  -1  -6  12        3.80       13.46      8.59 o 
  -7  -5  12      455.44      483.11     29.77 o 
  -6  -5  12     1085.78     1069.04     43.28 o 
  -5  -5  12        1.33       12.89      8.29 o 
  -4  -5  12      100.22      101.64      9.70 o 
  -3  -5  12      503.44      523.33     23.63 o 
  -2  -5  12      270.58      269.32     15.19 o 
  -1  -5  12        9.24       18.72     21.18 o 
  -7  -4  12      120.98      138.12     16.88 o 
  -6  -4  12       69.96       67.83     12.28 o 
  -5  -4  12      479.96      474.51     28.24 o 
  -4  -4  12      181.79      193.45     12.59 o 
  -3  -4  12       61.08       56.60      8.14 o 
  -2  -4  12      338.51      343.20     16.92 o 
  -1  -4  12      532.88      532.45     32.07 o 
  -8  -3  12      424.15      434.00     29.77 o 
  -6  -3  12       59.91       50.64     11.66 o 
  -5  -3  12     1212.70     1153.14     46.65 o 
  -4  -3  12      511.24      574.04     21.57 o 
  -3  -3  12       14.90       -1.42      6.38 o 
  -2  -3  12      454.04      457.54     19.96 o 
  -1  -3  12      257.96      292.13     16.67 o 
  -8  -2  12      887.24      899.61     42.97 o 
  -7  -2  12      387.77      354.20     24.86 o 
  -6  -2  12      105.49      118.47     15.04 o 
  -5  -2  12       95.84      117.25     16.57 o 
  -4  -2  12     1264.77     1268.99     34.34 o 
  -3  -2  12      131.43      122.20     11.36 o 
  -2  -2  12       45.93       27.60      7.81 o 
  -1  -2  12       90.32       90.61     14.27 o 
  -8  -1  12      452.55      487.10     31.00 o 
  -7  -1  12      630.50      606.49     33.46 o 
  -6  -1  12      235.83      221.30     19.64 o 
  -5  -1  12       86.15       84.41     13.20 o 
  -4  -1  12       59.91       58.69     12.58 o 
  -3  -1  12      748.87      721.06     31.46 o 
  -2  -1  12      603.66      590.94     23.87 o 
  -8   0  12        2.31        4.91      9.82 o 
  -7   0  12      499.65      511.35     30.69 o 
  -6   0  12      767.88      799.25     39.59 o 
  -5   0  12      279.08      309.08     23.33 o 
  -4   0  12       15.00       21.15      7.90 o 
  -3   0  12      810.84      848.79     28.97 o 
  -7   1  12      219.33      218.53     19.95 o 
  -6   1  12      799.04      865.54     41.44 o 
  -5   1  12      404.67      421.11     27.32 o 
  -4   1  12       36.95       46.70      9.13 o 
  -4  -5  13      400.84      386.46     18.44 o 
  -5  -4  13        0.14        1.84      9.82 o 
  -4  -4  13      205.42      213.79     14.21 o 
  -3  -4  13      576.01      596.89     23.76 o 
  -6  -3  13      872.69      895.62     42.36 o 
  -5  -3  13       18.81        6.45     10.44 o 
  -4  -3  13       69.56       55.85     10.29 o 
  -6  -2  13      187.22      167.28     18.11 o 
  -5  -2  13      966.84     1007.34     45.73 o 
  -4  -2  13      139.83      168.82     13.22 o 
                                                 
